# Supplementary material for: 6a-Nitro-6-(2,2,7,7-tetra­methyl­tetra­hydro-3aH-bis­[1,3]dioxolo[4,5-b:4′,5′-d]pyran-5-yl)-6a,6b,7,8,9,11a-hexa­hydro-6H-spiro­[chromeno[3,4-a]pyrrolizine-11,11′-indeno­[1,2-b]quinoxaline]
Source: Acta Crystallogr Sect E Struct Rep Online. 2013 Dec 14;70(Pt 1):o38–9. doi: 10.1107/S1600536813032467 (PMC3914082; doi:10.1107/S1600536813032467)
Supplement: Supplementary file 1 [file e-70-00o38-sup1.cif]

##############################################################################
#                                                                            #
# This CIF contains the data in a paper accepted for publication in          #
# Acta Crystallographica Section E. It conforms to the requirements of       #
# Notes for Authors for Acta Crystallographica Section E, and has been       #
# peer reviewed under the auspices of the IUCr Commission on Journals.       #
#                                                                            #
# Full details of the Crystallographic Information File format               #
# are given in the paper "The Crystallographic Information File (CIF):       #
# a New Standard Archive File for Crystallography" by S. R. Hall, F. H.      #
# Allen and I. D. Brown [Acta Cryst. (1991), A47, 655-685].                  #
#                                                                            #
# The current version of the core CIF dictionary is obtainable from          #
# ftp://ftp.iucr.org/pub/cif_core.dic.                                       #
#                                                                            #
# Software is freely available for graphical display of the structure(s)     #
# in this CIF. For information consult the CIF software page                 #
# http://www.iucr.org/resources/cif/software.                                #
#                                                                            #
# This file may be used for bona fide research purposes within the           #
# scientific community so long as proper attribution is given to the journal # 
# article from which it was obtained.                                        #
#                                                                            #
##############################################################################
data_I
_audit_creation_method     SHELXL-97
_database_code_depnum_ccdc_archive     'CCDC 974343'
_chemical_name_systematic
;\
6a-Nitro-6-(2,2,7,7-tetramethyltetrahydro-3a<i>H</i>-bis[1,3]dioxolo[4,5-\
<i>b</i>:4',5'-<i>d</i>]pyran-5-yl)-6a,6b,7,8,9,11a-hexahydro-\
6<i>H</i>-spiro[chromeno[3,4-<i>a</i>]pyrrolizine-\
11,11'-indeno[1,2-<i>b</i>]quinoxaline]
;
_chemical_name_common     'quinoxaline-indene'
_chemical_formula_moiety     'C39 H38 N4 O8'
_chemical_formula_sum     'C39 H38 N4 O8'
_chemical_formula_iupac     'C39 H38 N4 O8'
_chemical_formula_weight     690.73
_chemical_melting_point     ?
_symmetry_cell_setting     orthorhombic
_symmetry_space_group_name_H-M     'P 21 21 21'
_symmetry_space_group_name_Hall     'P 2ac 2ab'
loop_
    _symmetry_equiv_pos_as_xyz
    'x, y, z'
    '-x+1/2, -y, z+1/2'
    '-x, y+1/2, -z+1/2'
    'x+1/2, -y+1/2, -z'
_cell_length_a     11.3150(9)
_cell_length_b     15.629(2)
_cell_length_c     19.419(2)
_cell_angle_alpha     90.00
_cell_angle_beta     90.00
_cell_angle_gamma     90.00
_cell_volume     3434.0(6)
_cell_formula_units_Z     4
_cell_measurement_reflns_used     8626
_cell_measurement_theta_min     1.7
_cell_measurement_theta_max     28.4
_cell_measurement_temperature     293(2)
_exptl_crystal_description     block
_exptl_crystal_colour     colourless
_exptl_crystal_size_max     0.20
_exptl_crystal_size_mid     0.15
_exptl_crystal_size_min     0.10
_exptl_crystal_density_diffrn     1.336
_exptl_crystal_density_meas     ?
_exptl_crystal_density_method     'not measured'
_exptl_crystal_F_000     1456
_exptl_absorpt_coefficient_mu     0.094
_exptl_absorpt_correction_type     multi-scan
_exptl_absorpt_process_details     '(SADABS; Bruker, 2004)'
_exptl_absorpt_correction_T_min     0.9814
_exptl_absorpt_correction_T_max     0.9906
_exptl_special_details
;
;
_diffrn_ambient_temperature     293(2)
_diffrn_radiation_type     MoK\a
_diffrn_radiation_wavelength     0.71073
_diffrn_radiation_source     'fine-focus sealed tube'
_diffrn_radiation_monochromator     graphite
_diffrn_measurement_device_type     'Bruker Kappa APEXII CCD'
_diffrn_measurement_method     '\w and \f scan'
_diffrn_detector_area_resol_mean     ?
_diffrn_reflns_number     15819
_diffrn_reflns_av_R_equivalents     0.0592
_diffrn_reflns_av_sigmaI/netI     0.0905
_diffrn_reflns_theta_min     1.67
_diffrn_reflns_theta_max     25.99
_diffrn_reflns_theta_full     25.99
_diffrn_measured_fraction_theta_max     0.992
_diffrn_measured_fraction_theta_full     0.992
_diffrn_reflns_limit_h_min     -13
_diffrn_reflns_limit_h_max     13
_diffrn_reflns_limit_k_min     -19
_diffrn_reflns_limit_k_max     18
_diffrn_reflns_limit_l_min     -23
_diffrn_reflns_limit_l_max     23
_diffrn_standards_number     ?
_diffrn_standards_interval_count     ?
_diffrn_standards_interval_time     ?
_diffrn_standards_decay_%     ?
_refine_special_details
;
Refinement of <i>F</i>^2^ against ALL reflections. The weighted <i>R</i>-factor
<i>wR</i> and goodness of fit <i>S</i> are based on <i>F</i>^2^, conventional
<i>R</i>-factors <i>R</i> are based on <i>F</i>, with <i>F</i> set to zero for
negative <i>F</i>^2^. The threshold expression of <i>F</i>^2^ >
\s(<i>F</i>^2^) is used only for calculating <i>R</i>-factors(gt) <i>etc</i>.
and is not relevant to the choice of reflections for refinement.
<i>R</i>-factors based on <i>F</i>^2^ are statistically about twice as large
as those based on <i>F</i>, and <i>R</i>- factors based on ALL data will be
even larger.
;
_reflns_number_total     6671
_reflns_number_gt     3789
_reflns_threshold_expression     I>2sigma(I)
_refine_ls_structure_factor_coef     Fsqd
_refine_ls_matrix_type     full
_refine_ls_R_factor_all     0.1124
_refine_ls_R_factor_gt     0.0499
_refine_ls_wR_factor_gt     0.1015
_refine_ls_wR_factor_ref     0.1238
_refine_ls_goodness_of_fit_ref     0.965
_refine_ls_restrained_S_all     0.965
_refine_ls_number_reflns     6671
_refine_ls_number_parameters     460
_refine_ls_number_restraints     0
_refine_ls_hydrogen_treatment     constr
_refine_ls_weighting_scheme     calc
_refine_ls_weighting_details
         'calc w=1/[\s^2^(Fo^2^)+(0.0470P)^2^+0.0000P] where P=(Fo^2^+2Fc^2^)/3'
_atom_sites_solution_hydrogens     geom
_atom_sites_solution_primary     direct
_atom_sites_solution_secondary     difmap
_refine_ls_shift/su_max     0.000
_refine_ls_shift/su_mean     0.000
_refine_diff_density_max     0.170
_refine_diff_density_min     -0.200
_refine_ls_extinction_method     none
_refine_ls_extinction_coef     ?
_refine_ls_abs_structure_details     'Flack (1983), 2933 Friedel pairs'
_refine_ls_abs_structure_Flack     0.30(13)
loop_
    _atom_type_symbol
    _atom_type_description
    _atom_type_scat_dispersion_real
    _atom_type_scat_dispersion_imag
    _atom_type_scat_source
    'C' 'C' 0.0033 0.0016
                         'International Tables Vol C Tables 4.2.6.8 and 6.1.1.4'
    'H' 'H' 0.0000 0.0000
                         'International Tables Vol C Tables 4.2.6.8 and 6.1.1.4'
    'N' 'N' 0.0061 0.0033
                         'International Tables Vol C Tables 4.2.6.8 and 6.1.1.4'
    'O' 'O' 0.0106 0.0060
                         'International Tables Vol C Tables 4.2.6.8 and 6.1.1.4'
_computing_data_collection     'APEX2 (Bruker, 2008)'
_computing_cell_refinement     'SAINT (Bruker, 2008)'
_computing_data_reduction     'SAINT (Bruker, 2008)'
_computing_structure_solution     'SHELXS97 (Sheldrick, 2008)'
_computing_structure_refinement     'SHELXL97 (Sheldrick, 2008)'
_computing_molecular_graphics     'ORTEP-3 for Windows (Farrugia, 2012)'
_computing_publication_material
   'SHELXL97 (Sheldrick, 2008), PLATON (Spek, 2009) and publCIF (Westrip, 2010)'
loop_
    _atom_site_type_symbol
    _atom_site_label
    _atom_site_fract_x
    _atom_site_fract_y
    _atom_site_fract_z
    _atom_site_U_iso_or_equiv
    _atom_site_adp_type
    _atom_site_calc_flag
    _atom_site_refinement_flags
    _atom_site_occupancy
    _atom_site_symmetry_multiplicity
    _atom_site_disorder_assembly
    _atom_site_disorder_group
    O O1 0.03697(19) 0.83284(16) -0.00002(10) 0.0524(6) Uani d . 1 1 . .
    O O2 -0.1751(2) 0.73787(18) 0.04849(14) 0.0690(8) Uani d . 1 1 . .
    O O3 -0.3060(2) 0.8322(2) 0.07234(15) 0.0819(9) Uani d . 1 1 . .
    O O4 0.00221(19) 0.73589(14) 0.16455(9) 0.0450(5) Uani d . 1 1 . .
    O O5 -0.0801(2) 0.60162(17) 0.15228(13) 0.0645(7) Uani d . 1 1 . .
    O O6 0.0907(2) 0.55340(17) 0.10693(13) 0.0635(7) Uani d . 1 1 . .
    O O7 0.2843(2) 0.68893(18) 0.20258(12) 0.0672(7) Uani d . 1 1 . .
    O O8 0.23002(19) 0.81048(15) 0.14967(12) 0.0568(7) Uani d . 1 1 . .
    N N1 0.0704(3) 1.2133(2) 0.11551(13) 0.0563(8) Uani d . 1 1 . .
    N N2 0.0858(2) 1.03075(19) 0.13143(14) 0.0522(7) Uani d . 1 1 . .
    N N3 -0.1654(2) 0.98556(18) 0.16878(13) 0.0428(7) Uani d . 1 1 . .
    N N4 -0.2032(3) 0.8083(2) 0.06782(14) 0.0507(7) Uani d . 1 1 . .
    C C1 -0.2053(3) 1.1070(2) 0.08517(16) 0.0484(9) Uani d . 1 1 . .
    C C2 -0.3219(3) 1.1091(3) 0.06145(19) 0.0643(11) Uani d . 1 1 . .
    H H2 -0.3667 1.0593 0.0587 0.077 Uiso calc R 1 1 . .
    C C3 -0.3687(4) 1.1872(3) 0.0422(2) 0.0722(12) Uani d . 1 1 . .
    H H3 -0.4460 1.1893 0.0261 0.087 Uiso calc R 1 1 . .
    C C4 -0.3057(4) 1.2611(3) 0.0460(2) 0.0744(12) Uani d . 1 1 . .
    H H4 -0.3407 1.3127 0.0337 0.089 Uiso calc R 1 1 . .
    C C5 -0.1888(4) 1.2597(3) 0.06840(18) 0.0631(10) Uani d . 1 1 . .
    H H5 -0.1443 1.3096 0.0705 0.076 Uiso calc R 1 1 . .
    C C6 -0.1408(3) 1.1816(2) 0.08745(15) 0.0485(9) Uani d . 1 1 . .
    C C7 -0.0190(3) 1.1607(2) 0.10770(15) 0.0450(8) Uani d . 1 1 . .
    C C8 0.1751(3) 1.1725(3) 0.13211(17) 0.0559(10) Uani d . 1 1 . .
    C C9 0.2774(4) 1.2228(3) 0.1405(2) 0.0753(13) Uani d . 1 1 . .
    H H9 0.2739 1.2818 0.1346 0.090 Uiso calc R 1 1 . .
    C C10 0.3812(4) 1.1847(4) 0.1572(2) 0.0878(15) Uani d . 1 1 . .
    H H10 0.4482 1.2182 0.1637 0.105 Uiso calc R 1 1 . .
    C C11 0.3893(4) 1.0961(4) 0.1649(3) 0.0977(16) Uani d . 1 1 . .
    H H11 0.4614 1.0712 0.1760 0.117 Uiso calc R 1 1 . .
    C C12 0.2919(3) 1.0457(3) 0.1562(2) 0.0832(13) Uani d . 1 1 . .
    H H12 0.2977 0.9867 0.1610 0.100 Uiso calc R 1 1 . .
    C C13 0.1827(3) 1.0838(3) 0.13974(18) 0.0556(10) Uani d . 1 1 . .
    C C14 -0.0112(3) 1.0707(2) 0.11541(15) 0.0438(8) Uani d . 1 1 . .
    C C15 -0.1313(3) 1.0280(2) 0.10405(15) 0.0428(8) Uani d . 1 1 . .
    C C16 -0.2921(3) 0.9806(3) 0.18833(17) 0.0554(10) Uani d . 1 1 . .
    H H16A -0.3413 0.9653 0.1493 0.067 Uiso calc R 1 1 . .
    H H16B -0.3198 1.0341 0.2078 0.067 Uiso calc R 1 1 . .
    C C17 -0.2893(3) 0.9102(3) 0.24158(18) 0.0608(10) Uani d . 1 1 . .
    H H17A -0.3663 0.8834 0.2457 0.073 Uiso calc R 1 1 . .
    H H17B -0.2664 0.9327 0.2862 0.073 Uiso calc R 1 1 . .
    C C18 -0.1979(3) 0.8461(3) 0.21548(16) 0.0575(10) Uani d . 1 1 . .
    H H18A -0.2359 0.7992 0.1914 0.069 Uiso calc R 1 1 . .
    H H18B -0.1520 0.8230 0.2534 0.069 Uiso calc R 1 1 . .
    C C19 -0.1189(3) 0.8974(2) 0.16643(14) 0.0410(8) Uani d . 1 1 . .
    H H19 -0.0391 0.8983 0.1859 0.049 Uiso calc R 1 1 . .
    C C20 -0.1080(3) 0.8724(2) 0.08846(15) 0.0402(8) Uani d . 1 1 . .
    C C21 0.0170(3) 0.8386(2) 0.07265(14) 0.0385(7) Uani d . 1 1 . .
    H H21 0.0735 0.8803 0.0911 0.046 Uiso calc R 1 1 . .
    C C22 0.0241(3) 0.9087(2) -0.03512(15) 0.0440(8) Uani d . 1 1 . .
    C C23 0.0911(3) 0.9177(3) -0.09451(17) 0.0596(10) Uani d . 1 1 . .
    H H23 0.1434 0.8749 -0.1078 0.071 Uiso calc R 1 1 . .
    C C24 0.0793(4) 0.9897(3) -0.13301(18) 0.0666(11) Uani d . 1 1 . .
    H H24 0.1243 0.9965 -0.1727 0.080 Uiso calc R 1 1 . .
    C C25 0.0006(4) 1.0533(3) -0.11346(18) 0.0685(11) Uani d . 1 1 . .
    H H25 -0.0068 1.1026 -0.1399 0.082 Uiso calc R 1 1 . .
    C C26 -0.0667(3) 1.0433(2) -0.05465(16) 0.0565(10) Uani d . 1 1 . .
    H H26 -0.1201 1.0857 -0.0421 0.068 Uiso calc R 1 1 . .
    C C27 -0.0553(3) 0.9703(2) -0.01397(14) 0.0426(8) Uani d . 1 1 . .
    C C28 -0.1323(3) 0.9566(2) 0.04885(15) 0.0426(8) Uani d . 1 1 . .
    H H28 -0.2138 0.9528 0.0320 0.051 Uiso calc R 1 1 . .
    C C29 0.0536(3) 0.7508(2) 0.09899(15) 0.0410(8) Uani d . 1 1 . .
    H H29 0.0258 0.7070 0.0667 0.049 Uiso calc R 1 1 . .
    C C30 0.0092(3) 0.6504(2) 0.18407(17) 0.0519(9) Uani d . 1 1 . .
    H H30 -0.0012 0.6468 0.2341 0.062 Uiso calc R 1 1 . .
    C C31 -0.0300(3) 0.5300(3) 0.1170(2) 0.0649(11) Uani d . 1 1 . .
    C C32 0.1236(3) 0.6036(2) 0.16469(18) 0.0553(9) Uani d . 1 1 . .
    H H32 0.1489 0.5665 0.2026 0.066 Uiso calc R 1 1 . .
    C C33 0.2250(3) 0.6609(2) 0.14226(18) 0.0516(9) Uani d . 1 1 . .
    H H33 0.2796 0.6288 0.1129 0.062 Uiso calc R 1 1 . .
    C C34 0.3182(3) 0.7751(3) 0.19214(18) 0.0590(10) Uani d . 1 1 . .
    C C35 0.1876(3) 0.7440(2) 0.10601(16) 0.0445(8) Uani d . 1 1 . .
    H H35 0.2251 0.7479 0.0606 0.053 Uiso calc R 1 1 . .
    C C36 -0.0875(4) 0.5211(3) 0.0485(2) 0.0846(13) Uani d . 1 1 . .
    H H36A -0.1688 0.5053 0.0545 0.127 Uiso calc R 1 1 . .
    H H36B -0.0476 0.4776 0.0224 0.127 Uiso calc R 1 1 . .
    H H36C -0.0831 0.5745 0.0243 0.127 Uiso calc R 1 1 . .
    C C37 -0.0398(4) 0.4515(3) 0.1621(2) 0.0955(15) Uani d . 1 1 . .
    H H37A -0.1215 0.4370 0.1681 0.143 Uiso calc R 1 1 . .
    H H37B -0.0048 0.4631 0.2061 0.143 Uiso calc R 1 1 . .
    H H37C 0.0008 0.4047 0.1406 0.143 Uiso calc R 1 1 . .
    C C38 0.4382(3) 0.7814(3) 0.1578(2) 0.0901(15) Uani d . 1 1 . .
    H H38A 0.4587 0.8405 0.1517 0.135 Uiso calc R 1 1 . .
    H H38B 0.4354 0.7536 0.1137 0.135 Uiso calc R 1 1 . .
    H H38C 0.4965 0.7541 0.1862 0.135 Uiso calc R 1 1 . .
    C C39 0.3150(4) 0.8192(3) 0.2610(2) 0.0891(15) Uani d . 1 1 . .
    H H39A 0.3377 0.8780 0.2555 0.134 Uiso calc R 1 1 . .
    H H39B 0.3689 0.7914 0.2920 0.134 Uiso calc R 1 1 . .
    H H39C 0.2364 0.8164 0.2795 0.134 Uiso calc R 1 1 . .
loop_
    _atom_site_aniso_label
    _atom_site_aniso_U_11
    _atom_site_aniso_U_22
    _atom_site_aniso_U_33
    _atom_site_aniso_U_12
    _atom_site_aniso_U_13
    _atom_site_aniso_U_23
    O1 0.0671(15) 0.0485(16) 0.0417(12) 0.0044(13) 0.0116(12) 0.0053(11)
    O2 0.0695(17) 0.0440(18) 0.093(2) -0.0040(14) -0.0303(15) -0.0075(15)
    O3 0.0404(15) 0.086(2) 0.120(2) -0.0129(15) 0.0069(15) -0.0265(18)
    O4 0.0532(13) 0.0413(14) 0.0403(11) 0.0031(11) 0.0078(11) 0.0071(10)
    O5 0.0573(15) 0.0536(18) 0.0828(17) -0.0092(14) 0.0014(14) -0.0015(14)
    O6 0.0593(16) 0.0528(17) 0.0785(17) -0.0045(13) -0.0014(14) -0.0130(13)
    O7 0.0681(17) 0.061(2) 0.0721(17) -0.0002(15) -0.0298(14) 0.0014(14)
    O8 0.0506(14) 0.0506(16) 0.0693(15) -0.0014(12) -0.0141(12) -0.0111(13)
    N1 0.061(2) 0.053(2) 0.0542(18) -0.0164(17) 0.0069(15) -0.0056(15)
    N2 0.0402(16) 0.054(2) 0.0624(18) -0.0037(16) -0.0054(14) -0.0007(15)
    N3 0.0354(15) 0.0474(19) 0.0456(15) -0.0028(13) 0.0002(12) -0.0001(14)
    N4 0.053(2) 0.053(2) 0.0467(16) -0.0075(17) -0.0057(15) 0.0020(15)
    C1 0.047(2) 0.053(2) 0.0453(19) 0.0040(19) -0.0004(17) 0.0011(18)
    C2 0.053(2) 0.067(3) 0.073(2) 0.006(2) -0.012(2) 0.005(2)
    C3 0.064(2) 0.082(4) 0.071(3) 0.020(3) -0.010(2) 0.004(3)
    C4 0.085(3) 0.068(3) 0.071(3) 0.031(3) -0.005(2) 0.001(2)
    C5 0.077(3) 0.046(2) 0.066(2) 0.010(2) 0.000(2) 0.0013(19)
    C6 0.058(2) 0.045(2) 0.0419(19) 0.0076(19) 0.0032(16) -0.0001(17)
    C7 0.053(2) 0.042(2) 0.0400(17) -0.0013(19) 0.0053(16) -0.0043(16)
    C8 0.050(2) 0.067(3) 0.051(2) -0.014(2) 0.0076(18) -0.010(2)
    C9 0.064(3) 0.083(3) 0.079(3) -0.029(3) 0.015(2) -0.017(2)
    C10 0.053(3) 0.112(5) 0.099(3) -0.026(3) 0.004(2) -0.019(3)
    C11 0.041(3) 0.125(5) 0.126(4) -0.005(3) -0.010(3) -0.006(4)
    C12 0.043(2) 0.088(3) 0.119(4) -0.001(2) -0.011(2) -0.001(3)
    C13 0.045(2) 0.063(3) 0.058(2) -0.009(2) -0.0004(18) -0.0048(19)
    C14 0.045(2) 0.046(2) 0.0395(18) -0.0041(17) 0.0020(16) -0.0048(16)
    C15 0.0364(17) 0.045(2) 0.0472(19) -0.0039(16) -0.0029(15) 0.0032(17)
    C16 0.0368(19) 0.070(3) 0.060(2) -0.0058(19) 0.0071(17) -0.007(2)
    C17 0.051(2) 0.074(3) 0.056(2) -0.008(2) 0.0116(19) -0.002(2)
    C18 0.065(2) 0.063(3) 0.0441(19) -0.006(2) 0.0124(18) -0.0006(18)
    C19 0.0402(18) 0.045(2) 0.0373(16) -0.0035(16) 0.0006(15) -0.0018(15)
    C20 0.0385(18) 0.041(2) 0.0415(17) -0.0098(15) 0.0005(15) -0.0001(15)
    C21 0.0418(18) 0.039(2) 0.0352(16) -0.0026(16) 0.0034(14) 0.0011(15)
    C22 0.051(2) 0.044(2) 0.0359(17) -0.0040(18) -0.0014(17) 0.0072(16)
    C23 0.061(2) 0.066(3) 0.052(2) 0.001(2) 0.0160(19) 0.006(2)
    C24 0.077(3) 0.073(3) 0.050(2) -0.006(2) 0.013(2) 0.018(2)
    C25 0.084(3) 0.069(3) 0.052(2) -0.007(2) -0.002(2) 0.023(2)
    C26 0.062(2) 0.058(3) 0.050(2) 0.002(2) -0.0056(19) 0.0097(19)
    C27 0.0442(18) 0.048(2) 0.0358(17) -0.0064(18) -0.0048(15) 0.0047(16)
    C28 0.0380(17) 0.045(2) 0.0453(18) -0.0051(16) -0.0056(15) 0.0019(16)
    C29 0.0442(19) 0.041(2) 0.0376(17) 0.0016(16) 0.0054(15) -0.0015(15)
    C30 0.058(2) 0.053(2) 0.0449(18) -0.005(2) -0.0010(18) 0.0054(17)
    C31 0.059(2) 0.048(3) 0.088(3) -0.004(2) -0.006(2) 0.000(2)
    C32 0.060(2) 0.047(2) 0.059(2) 0.0036(19) -0.0098(19) 0.002(2)
    C33 0.0454(19) 0.050(2) 0.059(2) 0.0082(18) -0.0054(18) -0.0081(19)
    C34 0.051(2) 0.063(3) 0.064(2) 0.009(2) -0.0115(19) -0.010(2)
    C35 0.0448(19) 0.047(2) 0.0415(17) -0.0003(17) 0.0038(15) -0.0055(17)
    C36 0.077(3) 0.085(3) 0.092(3) -0.010(3) -0.017(3) -0.013(3)
    C37 0.102(4) 0.059(3) 0.126(4) -0.014(3) -0.013(3) 0.011(3)
    C38 0.051(3) 0.101(4) 0.119(4) -0.001(2) -0.002(3) -0.020(3)
    C39 0.098(3) 0.094(4) 0.076(3) 0.012(3) -0.028(3) -0.025(3)
_geom_special_details
;
All e.s.d.'s (except the e.s.d. in the dihedral angle between two l.s. planes)
are estimated using the full covariance matrix. The cell e.s.d.'s are taken
into account individually in the estimation of e.s.d.'s in distances, angles
and torsion angles; correlations between e.s.d.'s in cell parameters are only
used when they are defined by crystal symmetry. An approximate (isotropic)
treatment of cell e.s.d.'s is used for estimating e.s.d.'s involving l.s.
planes.
;
loop_
    _geom_bond_atom_site_label_1
    _geom_bond_atom_site_label_2
    _geom_bond_site_symmetry_2
    _geom_bond_distance
    _geom_bond_publ_flag
    O1 C22 . 1.376(4) ?
    O1 C21 . 1.432(3) ?
    O2 N4 . 1.205(4) ?
    O3 N4 . 1.225(4) ?
    O4 C30 . 1.391(4) ?
    O4 C29 . 1.419(3) ?
    O5 C30 . 1.408(4) ?
    O5 C31 . 1.429(5) ?
    O6 C32 . 1.419(4) ?
    O6 C31 . 1.427(4) ?
    O7 C34 . 1.414(5) ?
    O7 C33 . 1.419(4) ?
    O8 C34 . 1.408(4) ?
    O8 C35 . 1.424(4) ?
    N1 C7 . 1.313(4) ?
    N1 C8 . 1.383(5) ?
    N2 C14 . 1.301(4) ?
    N2 C13 . 1.384(4) ?
    N3 C15 . 1.473(4) ?
    N3 C19 . 1.475(4) ?
    N3 C16 . 1.486(4) ?
    N4 C20 . 1.524(4) ?
    C1 C6 . 1.376(5) ?
    C1 C2 . 1.397(5) ?
    C1 C15 . 1.537(5) ?
    C2 C3 . 1.382(5) ?
    C2 H2 . 0.9300 ?
    C3 C4 . 1.359(6) ?
    C3 H3 . 0.9300 ?
    C4 C5 . 1.392(6) ?
    C4 H4 . 0.9300 ?
    C5 C6 . 1.386(5) ?
    C5 H5 . 0.9300 ?
    C6 C7 . 1.470(5) ?
    C7 C14 . 1.416(5) ?
    C8 C13 . 1.398(5) ?
    C8 C9 . 1.409(5) ?
    C9 C10 . 1.356(6) ?
    C9 H9 . 0.9300 ?
    C10 C11 . 1.396(7) ?
    C10 H10 . 0.9300 ?
    C11 C12 . 1.364(6) ?
    C11 H11 . 0.9300 ?
    C12 C13 . 1.408(5) ?
    C12 H12 . 0.9300 ?
    C14 C15 . 1.530(4) ?
    C15 C28 . 1.547(4) ?
    C16 C17 . 1.511(5) ?
    C16 H16A . 0.9700 ?
    C16 H16B . 0.9700 ?
    C17 C18 . 1.527(5) ?
    C17 H17A . 0.9700 ?
    C17 H17B . 0.9700 ?
    C18 C19 . 1.533(4) ?
    C18 H18A . 0.9700 ?
    C18 H18B . 0.9700 ?
    C19 C20 . 1.569(4) ?
    C19 H19 . 0.9800 ?
    C20 C21 . 1.541(4) ?
    C20 C28 . 1.549(4) ?
    C21 C29 . 1.522(4) ?
    C21 H21 . 0.9800 ?
    C22 C27 . 1.379(4) ?
    C22 C23 . 1.387(4) ?
    C23 C24 . 1.358(5) ?
    C23 H23 . 0.9300 ?
    C24 C25 . 1.386(6) ?
    C24 H24 . 0.9300 ?
    C25 C26 . 1.381(5) ?
    C25 H25 . 0.9300 ?
    C26 C27 . 1.394(5) ?
    C26 H26 . 0.9300 ?
    C27 C28 . 1.514(4) ?
    C28 H28 . 0.9800 ?
    C29 C35 . 1.526(4) ?
    C29 H29 . 0.9800 ?
    C30 C32 . 1.534(5) ?
    C30 H30 . 0.9800 ?
    C31 C36 . 1.488(5) ?
    C31 C37 . 1.510(5) ?
    C32 C33 . 1.519(5) ?
    C32 H32 . 0.9800 ?
    C33 C35 . 1.537(5) ?
    C33 H33 . 0.9800 ?
    C34 C39 . 1.506(5) ?
    C34 C38 . 1.516(5) ?
    C35 H35 . 0.9800 ?
    C36 H36A . 0.9600 ?
    C36 H36B . 0.9600 ?
    C36 H36C . 0.9600 ?
    C37 H37A . 0.9600 ?
    C37 H37B . 0.9600 ?
    C37 H37C . 0.9600 ?
    C38 H38A . 0.9600 ?
    C38 H38B . 0.9600 ?
    C38 H38C . 0.9600 ?
    C39 H39A . 0.9600 ?
    C39 H39B . 0.9600 ?
    C39 H39C . 0.9600 ?
loop_
    _geom_angle_atom_site_label_1
    _geom_angle_atom_site_label_2
    _geom_angle_atom_site_label_3
    _geom_angle_site_symmetry_1
    _geom_angle_site_symmetry_3
    _geom_angle
    _geom_angle_publ_flag
    C22 O1 C21 . . 114.7(2) ?
    C30 O4 C29 . . 112.3(2) ?
    C30 O5 C31 . . 110.5(3) ?
    C32 O6 C31 . . 106.5(3) ?
    C34 O7 C33 . . 107.7(3) ?
    C34 O8 C35 . . 107.5(3) ?
    C7 N1 C8 . . 113.4(3) ?
    C14 N2 C13 . . 114.1(3) ?
    C15 N3 C19 . . 107.5(2) ?
    C15 N3 C16 . . 119.6(2) ?
    C19 N3 C16 . . 107.6(3) ?
    O2 N4 O3 . . 123.4(3) ?
    O2 N4 C20 . . 119.7(3) ?
    O3 N4 C20 . . 116.9(3) ?
    C6 C1 C2 . . 119.4(3) ?
    C6 C1 C15 . . 112.6(3) ?
    C2 C1 C15 . . 127.7(3) ?
    C3 C2 C1 . . 118.1(4) ?
    C3 C2 H2 . . 120.9 ?
    C1 C2 H2 . . 120.9 ?
    C4 C3 C2 . . 122.3(4) ?
    C4 C3 H3 . . 118.8 ?
    C2 C3 H3 . . 118.8 ?
    C3 C4 C5 . . 120.1(4) ?
    C3 C4 H4 . . 120.0 ?
    C5 C4 H4 . . 120.0 ?
    C6 C5 C4 . . 118.0(4) ?
    C6 C5 H5 . . 121.0 ?
    C4 C5 H5 . . 121.0 ?
    C1 C6 C5 . . 122.0(3) ?
    C1 C6 C7 . . 108.5(3) ?
    C5 C6 C7 . . 129.4(4) ?
    N1 C7 C14 . . 124.2(3) ?
    N1 C7 C6 . . 127.8(3) ?
    C14 C7 C6 . . 107.9(3) ?
    N1 C8 C13 . . 122.3(3) ?
    N1 C8 C9 . . 118.3(4) ?
    C13 C8 C9 . . 119.4(4) ?
    C10 C9 C8 . . 119.6(5) ?
    C10 C9 H9 . . 120.2 ?
    C8 C9 H9 . . 120.2 ?
    C9 C10 C11 . . 121.3(4) ?
    C9 C10 H10 . . 119.4 ?
    C11 C10 H10 . . 119.4 ?
    C12 C11 C10 . . 120.4(4) ?
    C12 C11 H11 . . 119.8 ?
    C10 C11 H11 . . 119.8 ?
    C11 C12 C13 . . 119.5(5) ?
    C11 C12 H12 . . 120.2 ?
    C13 C12 H12 . . 120.2 ?
    N2 C13 C8 . . 122.2(3) ?
    N2 C13 C12 . . 117.9(4) ?
    C8 C13 C12 . . 119.8(4) ?
    N2 C14 C7 . . 123.7(3) ?
    N2 C14 C15 . . 125.0(3) ?
    C7 C14 C15 . . 111.3(3) ?
    N3 C15 C14 . . 107.8(2) ?
    N3 C15 C1 . . 115.0(3) ?
    C14 C15 C1 . . 99.6(3) ?
    N3 C15 C28 . . 105.4(3) ?
    C14 C15 C28 . . 114.9(3) ?
    C1 C15 C28 . . 114.2(2) ?
    N3 C16 C17 . . 101.1(3) ?
    N3 C16 H16A . . 111.5 ?
    C17 C16 H16A . . 111.5 ?
    N3 C16 H16B . . 111.5 ?
    C17 C16 H16B . . 111.5 ?
    H16A C16 H16B . . 109.4 ?
    C16 C17 C18 . . 105.4(3) ?
    C16 C17 H17A . . 110.7 ?
    C18 C17 H17A . . 110.7 ?
    C16 C17 H17B . . 110.7 ?
    C18 C17 H17B . . 110.7 ?
    H17A C17 H17B . . 108.8 ?
    C17 C18 C19 . . 104.9(3) ?
    C17 C18 H18A . . 110.8 ?
    C19 C18 H18A . . 110.8 ?
    C17 C18 H18B . . 110.8 ?
    C19 C18 H18B . . 110.8 ?
    H18A C18 H18B . . 108.8 ?
    N3 C19 C18 . . 105.2(3) ?
    N3 C19 C20 . . 106.9(2) ?
    C18 C19 C20 . . 121.0(3) ?
    N3 C19 H19 . . 107.7 ?
    C18 C19 H19 . . 107.7 ?
    C20 C19 H19 . . 107.7 ?
    N4 C20 C21 . . 111.8(3) ?
    N4 C20 C28 . . 107.6(2) ?
    C21 C20 C28 . . 110.8(2) ?
    N4 C20 C19 . . 111.2(2) ?
    C21 C20 C19 . . 110.5(2) ?
    C28 C20 C19 . . 104.7(2) ?
    O1 C21 C29 . . 103.4(2) ?
    O1 C21 C20 . . 111.3(2) ?
    C29 C21 C20 . . 119.5(2) ?
    O1 C21 H21 . . 107.4 ?
    C29 C21 H21 . . 107.4 ?
    C20 C21 H21 . . 107.4 ?
    O1 C22 C27 . . 121.5(3) ?
    O1 C22 C23 . . 116.2(3) ?
    C27 C22 C23 . . 122.2(3) ?
    C24 C23 C22 . . 119.2(4) ?
    C24 C23 H23 . . 120.4 ?
    C22 C23 H23 . . 120.4 ?
    C23 C24 C25 . . 120.4(3) ?
    C23 C24 H24 . . 119.8 ?
    C25 C24 H24 . . 119.8 ?
    C26 C25 C24 . . 120.0(4) ?
    C26 C25 H25 . . 120.0 ?
    C24 C25 H25 . . 120.0 ?
    C25 C26 C27 . . 120.7(4) ?
    C25 C26 H26 . . 119.7 ?
    C27 C26 H26 . . 119.7 ?
    C22 C27 C26 . . 117.6(3) ?
    C22 C27 C28 . . 121.0(3) ?
    C26 C27 C28 . . 121.3(3) ?
    C27 C28 C15 . . 116.9(3) ?
    C27 C28 C20 . . 114.7(3) ?
    C15 C28 C20 . . 105.5(2) ?
    C27 C28 H28 . . 106.3 ?
    C15 C28 H28 . . 106.3 ?
    C20 C28 H28 . . 106.3 ?
    O4 C29 C21 . . 109.8(2) ?
    O4 C29 C35 . . 108.4(2) ?
    C21 C29 C35 . . 111.3(3) ?
    O4 C29 H29 . . 109.1 ?
    C21 C29 H29 . . 109.1 ?
    C35 C29 H29 . . 109.1 ?
    O4 C30 O5 . . 111.1(3) ?
    O4 C30 C32 . . 116.0(3) ?
    O5 C30 C32 . . 103.9(3) ?
    O4 C30 H30 . . 108.5 ?
    O5 C30 H30 . . 108.5 ?
    C32 C30 H30 . . 108.5 ?
    O6 C31 O5 . . 104.2(3) ?
    O6 C31 C36 . . 108.6(3) ?
    O5 C31 C36 . . 109.2(3) ?
    O6 C31 C37 . . 110.9(3) ?
    O5 C31 C37 . . 109.2(3) ?
    C36 C31 C37 . . 114.2(4) ?
    O6 C32 C33 . . 107.3(3) ?
    O6 C32 C30 . . 103.6(3) ?
    C33 C32 C30 . . 115.3(3) ?
    O6 C32 H32 . . 110.1 ?
    C33 C32 H32 . . 110.1 ?
    C30 C32 H32 . . 110.1 ?
    O7 C33 C32 . . 107.6(3) ?
    O7 C33 C35 . . 104.3(3) ?
    C32 C33 C35 . . 115.0(3) ?
    O7 C33 H33 . . 109.9 ?
    C32 C33 H33 . . 109.9 ?
    C35 C33 H33 . . 109.9 ?
    O8 C34 O7 . . 105.4(3) ?
    O8 C34 C39 . . 108.9(3) ?
    O7 C34 C39 . . 107.6(3) ?
    O8 C34 C38 . . 110.6(3) ?
    O7 C34 C38 . . 111.6(3) ?
    C39 C34 C38 . . 112.5(4) ?
    O8 C35 C29 . . 109.7(3) ?
    O8 C35 C33 . . 104.5(2) ?
    C29 C35 C33 . . 111.9(3) ?
    O8 C35 H35 . . 110.2 ?
    C29 C35 H35 . . 110.2 ?
    C33 C35 H35 . . 110.2 ?
    C31 C36 H36A . . 109.5 ?
    C31 C36 H36B . . 109.5 ?
    H36A C36 H36B . . 109.5 ?
    C31 C36 H36C . . 109.5 ?
    H36A C36 H36C . . 109.5 ?
    H36B C36 H36C . . 109.5 ?
    C31 C37 H37A . . 109.5 ?
    C31 C37 H37B . . 109.5 ?
    H37A C37 H37B . . 109.5 ?
    C31 C37 H37C . . 109.5 ?
    H37A C37 H37C . . 109.5 ?
    H37B C37 H37C . . 109.5 ?
    C34 C38 H38A . . 109.5 ?
    C34 C38 H38B . . 109.5 ?
    H38A C38 H38B . . 109.5 ?
    C34 C38 H38C . . 109.5 ?
    H38A C38 H38C . . 109.5 ?
    H38B C38 H38C . . 109.5 ?
    C34 C39 H39A . . 109.5 ?
    C34 C39 H39B . . 109.5 ?
    H39A C39 H39B . . 109.5 ?
    C34 C39 H39C . . 109.5 ?
    H39A C39 H39C . . 109.5 ?
    H39B C39 H39C . . 109.5 ?
loop_
    _geom_torsion_atom_site_label_1
    _geom_torsion_atom_site_label_2
    _geom_torsion_atom_site_label_3
    _geom_torsion_atom_site_label_4
    _geom_torsion_site_symmetry_1
    _geom_torsion_site_symmetry_2
    _geom_torsion_site_symmetry_3
    _geom_torsion_site_symmetry_4
    _geom_torsion
    _geom_torsion_publ_flag
    C6 C1 C2 C3 . . . . -1.2(5) ?
    C15 C1 C2 C3 . . . . -174.9(3) ?
    C1 C2 C3 C4 . . . . -0.4(6) ?
    C2 C3 C4 C5 . . . . 1.6(6) ?
    C3 C4 C5 C6 . . . . -1.1(6) ?
    C2 C1 C6 C5 . . . . 1.6(5) ?
    C15 C1 C6 C5 . . . . 176.2(3) ?
    C2 C1 C6 C7 . . . . -174.6(3) ?
    C15 C1 C6 C7 . . . . 0.0(4) ?
    C4 C5 C6 C1 . . . . -0.4(5) ?
    C4 C5 C6 C7 . . . . 174.9(3) ?
    C8 N1 C7 C14 . . . . 0.1(4) ?
    C8 N1 C7 C6 . . . . -177.3(3) ?
    C1 C6 C7 N1 . . . . 179.6(3) ?
    C5 C6 C7 N1 . . . . 3.8(6) ?
    C1 C6 C7 C14 . . . . 1.8(4) ?
    C5 C6 C7 C14 . . . . -174.0(3) ?
    C7 N1 C8 C13 . . . . -0.2(5) ?
    C7 N1 C8 C9 . . . . 178.9(3) ?
    N1 C8 C9 C10 . . . . 179.5(4) ?
    C13 C8 C9 C10 . . . . -1.4(6) ?
    C8 C9 C10 C11 . . . . 1.4(7) ?
    C9 C10 C11 C12 . . . . -0.5(8) ?
    C10 C11 C12 C13 . . . . -0.4(8) ?
    C14 N2 C13 C8 . . . . 0.6(5) ?
    C14 N2 C13 C12 . . . . -179.1(3) ?
    N1 C8 C13 N2 . . . . -0.2(5) ?
    C9 C8 C13 N2 . . . . -179.2(3) ?
    N1 C8 C13 C12 . . . . 179.5(3) ?
    C9 C8 C13 C12 . . . . 0.5(5) ?
    C11 C12 C13 N2 . . . . -179.8(4) ?
    C11 C12 C13 C8 . . . . 0.4(6) ?
    C13 N2 C14 C7 . . . . -0.7(5) ?
    C13 N2 C14 C15 . . . . -179.3(3) ?
    N1 C7 C14 N2 . . . . 0.3(5) ?
    C6 C7 C14 N2 . . . . 178.2(3) ?
    N1 C7 C14 C15 . . . . 179.1(3) ?
    C6 C7 C14 C15 . . . . -3.0(4) ?
    C19 N3 C15 C14 . . . . -90.3(3) ?
    C16 N3 C15 C14 . . . . 146.7(3) ?
    C19 N3 C15 C1 . . . . 159.6(3) ?
    C16 N3 C15 C1 . . . . 36.6(4) ?
    C19 N3 C15 C28 . . . . 32.9(3) ?
    C16 N3 C15 C28 . . . . -90.1(3) ?
    N2 C14 C15 N3 . . . . 61.3(4) ?
    C7 C14 C15 N3 . . . . -117.5(3) ?
    N2 C14 C15 C1 . . . . -178.4(3) ?
    C7 C14 C15 C1 . . . . 2.8(3) ?
    N2 C14 C15 C28 . . . . -55.9(4) ?
    C7 C14 C15 C28 . . . . 125.4(3) ?
    C6 C1 C15 N3 . . . . 113.3(3) ?
    C2 C1 C15 N3 . . . . -72.6(4) ?
    C6 C1 C15 C14 . . . . -1.7(3) ?
    C2 C1 C15 C14 . . . . 172.4(3) ?
    C6 C1 C15 C28 . . . . -124.7(3) ?
    C2 C1 C15 C28 . . . . 49.4(4) ?
    C15 N3 C16 C17 . . . . 162.1(3) ?
    C19 N3 C16 C17 . . . . 39.1(3) ?
    N3 C16 C17 C18 . . . . -37.0(3) ?
    C16 C17 C18 C19 . . . . 22.1(4) ?
    C15 N3 C19 C18 . . . . -155.9(2) ?
    C16 N3 C19 C18 . . . . -25.8(3) ?
    C15 N3 C19 C20 . . . . -26.1(3) ?
    C16 N3 C19 C20 . . . . 104.1(3) ?
    C17 C18 C19 N3 . . . . 1.7(3) ?
    C17 C18 C19 C20 . . . . -119.3(3) ?
    O2 N4 C20 C21 . . . . 6.9(4) ?
    O3 N4 C20 C21 . . . . -173.4(3) ?
    O2 N4 C20 C28 . . . . 128.7(3) ?
    O3 N4 C20 C28 . . . . -51.6(4) ?
    O2 N4 C20 C19 . . . . -117.2(3) ?
    O3 N4 C20 C19 . . . . 62.5(4) ?
    N3 C19 C20 N4 . . . . -107.3(3) ?
    C18 C19 C20 N4 . . . . 12.9(4) ?
    N3 C19 C20 C21 . . . . 128.0(3) ?
    C18 C19 C20 C21 . . . . -111.9(3) ?
    N3 C19 C20 C28 . . . . 8.6(3) ?
    C18 C19 C20 C28 . . . . 128.8(3) ?
    C22 O1 C21 C29 . . . . -172.3(2) ?
    C22 O1 C21 C20 . . . . 58.3(3) ?
    N4 C20 C21 O1 . . . . 68.0(3) ?
    C28 C20 C21 O1 . . . . -52.0(3) ?
    C19 C20 C21 O1 . . . . -167.5(2) ?
    N4 C20 C21 C29 . . . . -52.3(3) ?
    C28 C20 C21 C29 . . . . -172.3(3) ?
    C19 C20 C21 C29 . . . . 72.1(3) ?
    C21 O1 C22 C27 . . . . -31.8(4) ?
    C21 O1 C22 C23 . . . . 151.3(3) ?
    O1 C22 C23 C24 . . . . 177.6(3) ?
    C27 C22 C23 C24 . . . . 0.7(5) ?
    C22 C23 C24 C25 . . . . -0.5(6) ?
    C23 C24 C25 C26 . . . . -0.2(6) ?
    C24 C25 C26 C27 . . . . 0.9(6) ?
    O1 C22 C27 C26 . . . . -176.8(3) ?
    C23 C22 C27 C26 . . . . 0.0(5) ?
    O1 C22 C27 C28 . . . . -0.3(5) ?
    C23 C22 C27 C28 . . . . 176.5(3) ?
    C25 C26 C27 C22 . . . . -0.7(5) ?
    C25 C26 C27 C28 . . . . -177.2(3) ?
    C22 C27 C28 C15 . . . . 128.1(3) ?
    C26 C27 C28 C15 . . . . -55.5(4) ?
    C22 C27 C28 C20 . . . . 3.8(4) ?
    C26 C27 C28 C20 . . . . -179.8(3) ?
    N3 C15 C28 C27 . . . . -155.5(3) ?
    C14 C15 C28 C27 . . . . -36.9(4) ?
    C1 C15 C28 C27 . . . . 77.4(3) ?
    N3 C15 C28 C20 . . . . -26.6(3) ?
    C14 C15 C28 C20 . . . . 91.9(3) ?
    C1 C15 C28 C20 . . . . -153.8(3) ?
    N4 C20 C28 C27 . . . . -100.7(3) ?
    C21 C20 C28 C27 . . . . 21.8(3) ?
    C19 C20 C28 C27 . . . . 140.9(3) ?
    N4 C20 C28 C15 . . . . 129.2(3) ?
    C21 C20 C28 C15 . . . . -108.3(3) ?
    C19 C20 C28 C15 . . . . 10.8(3) ?
    C30 O4 C29 C21 . . . . 165.9(3) ?
    C30 O4 C29 C35 . . . . -72.3(3) ?
    O1 C21 C29 O4 . . . . -160.0(2) ?
    C20 C21 C29 O4 . . . . -35.7(4) ?
    O1 C21 C29 C35 . . . . 80.0(3) ?
    C20 C21 C29 C35 . . . . -155.7(3) ?
    C29 O4 C30 O5 . . . . -80.2(3) ?
    C29 O4 C30 C32 . . . . 38.1(4) ?
    C31 O5 C30 O4 . . . . 126.4(3) ?
    C31 O5 C30 C32 . . . . 0.9(4) ?
    C32 O6 C31 O5 . . . . 33.2(4) ?
    C32 O6 C31 C36 . . . . 149.5(3) ?
    C32 O6 C31 C37 . . . . -84.2(4) ?
    C30 O5 C31 O6 . . . . -20.6(4) ?
    C30 O5 C31 C36 . . . . -136.5(3) ?
    C30 O5 C31 C37 . . . . 98.0(4) ?
    C31 O6 C32 C33 . . . . -154.8(3) ?
    C31 O6 C32 C30 . . . . -32.4(3) ?
    O4 C30 C32 O6 . . . . -103.1(3) ?
    O5 C30 C32 O6 . . . . 19.1(3) ?
    O4 C30 C32 C33 . . . . 13.9(4) ?
    O5 C30 C32 C33 . . . . 136.1(3) ?
    C34 O7 C33 C32 . . . . -142.0(3) ?
    C34 O7 C33 C35 . . . . -19.4(3) ?
    O6 C32 C33 O7 . . . . -160.4(3) ?
    C30 C32 C33 O7 . . . . 84.7(4) ?
    O6 C32 C33 C35 . . . . 83.9(4) ?
    C30 C32 C33 C35 . . . . -31.0(4) ?
    C35 O8 C34 O7 . . . . -31.9(3) ?
    C35 O8 C34 C39 . . . . -147.1(3) ?
    C35 O8 C34 C38 . . . . 88.8(4) ?
    C33 O7 C34 O8 . . . . 32.1(3) ?
    C33 O7 C34 C39 . . . . 148.2(3) ?
    C33 O7 C34 C38 . . . . -88.0(3) ?
    C34 O8 C35 C29 . . . . 139.5(3) ?
    C34 O8 C35 C33 . . . . 19.3(3) ?
    O4 C29 C35 O8 . . . . -64.6(3) ?
    C21 C29 C35 O8 . . . . 56.2(3) ?
    O4 C29 C35 C33 . . . . 50.9(4) ?
    C21 C29 C35 C33 . . . . 171.7(2) ?
    O7 C33 C35 O8 . . . . 0.1(3) ?
    C32 C33 C35 O8 . . . . 117.7(3) ?
    O7 C33 C35 C29 . . . . -118.6(3) ?
    C32 C33 C35 C29 . . . . -1.0(4) ?
loop_
    _geom_hbond_atom_site_label_D
    _geom_hbond_atom_site_label_H
    _geom_hbond_atom_site_label_A
    _geom_hbond_site_symmetry_A
    _geom_hbond_distance_DH
    _geom_hbond_distance_HA
    _geom_hbond_distance_DA
    _geom_hbond_angle_DHA
    C35 H35 O2 4_565 0.98 2.41 3.390(4) 177.0
    C16 H16A O3 . 0.97 2.59 3.237(5) 124.0
    C21 H21 N2 . 0.98 2.48 3.305(4) 141.4
    C30 H30 Cg8 3_545 0.98 2.93 3.895(4) 168
_iucr_refine_instructions_details
;
TITL 326 in P2(1)2(1)2(1)
CELL  0.71073  11.3150  15.6286  19.4191   90.000   90.000   90.000
ZERR     4.00   0.0009   0.0018   0.0016    0.000    0.000    0.000
LATT  -1
SYMM  1/2 - X, - Y, 1/2 + Z
SYMM  - X, 1/2 + Y, 1/2 - Z
SYMM  1/2 + X, 1/2 - Y, - Z
SFAC  C    H    N    O
UNIT  156  152  16   32
MERG   2
HTAB C35 O2_$1
HTAB C16 O3
HTAB C21 N2
EQIV $1 1/2+x,3/2-y,-z
FMAP   2
PLAN   20
SIZE     0.10   0.15   0.20
ACTA
OMIT -2 52
BOND   $H
CONF
WPDB   1
WGHT     0.04700
L.S.  15
FVAR     0.09684
MOLE    1
O1    4    0.036963    0.832813   -0.000016    11.00000    0.06723    0.04826 =
        0.04183    0.00534    0.01147    0.00429
O2    4   -0.175172    0.737901    0.048510    11.00000    0.06925    0.04387 =
        0.09334   -0.00740   -0.03056   -0.00453
O3    4   -0.306037    0.832185    0.072355    11.00000    0.04026    0.08599 =
        0.11939   -0.02664    0.00684   -0.01316
O4    4    0.002228    0.735908    0.164552    11.00000    0.05334    0.04111 =
        0.04040    0.00673    0.00785    0.00315
O5    4   -0.080083    0.601627    0.152283    11.00000    0.05744    0.05316 =
        0.08263   -0.00151    0.00118   -0.00925
O6    4    0.090716    0.553389    0.106938    11.00000    0.05917    0.05295 =
        0.07832   -0.01309   -0.00136   -0.00436
O7    4    0.284294    0.688901    0.202586    11.00000    0.06806    0.06153 =
        0.07202    0.00135   -0.02971   -0.00020
O8    4    0.230041    0.810490    0.149671    11.00000    0.05058    0.05056 =
        0.06910   -0.01107   -0.01414   -0.00147
N1    3    0.070355    1.213340    0.115516    11.00000    0.06140    0.05287 =
        0.05437   -0.00554    0.00689   -0.01622
N2    3    0.085839    1.030751    0.131427    11.00000    0.04031    0.05381 =
        0.06259   -0.00079   -0.00520   -0.00378
N3    3   -0.165396    0.985542    0.168777    11.00000    0.03565    0.04695 =
        0.04571   -0.00043    0.00021   -0.00300
N4    3   -0.203198    0.808326    0.067815    11.00000    0.05279    0.05211 =
        0.04676    0.00203   -0.00589   -0.00781
C1    1   -0.205327    1.107058    0.085162    11.00000    0.04764    0.05256 =
        0.04551    0.00096   -0.00046    0.00473
C2    1   -0.321864    1.109094    0.061438    11.00000    0.05288    0.06673 =
        0.07295    0.00479   -0.01192    0.00550
AFIX   43
H2    2   -0.366666    1.059326    0.058653    11.00000   -1.20000
AFIX    0
C3    1   -0.368658    1.187288    0.042213    11.00000    0.06320    0.08283 =
        0.07069    0.00436   -0.00987    0.02051
AFIX   43
H3    2   -0.445996    1.189377    0.026086    11.00000   -1.20000
AFIX    0
C4    1   -0.305682    1.261157    0.046046    11.00000    0.08510    0.06697 =
        0.07079    0.00052   -0.00455    0.03041
AFIX   43
H4    2   -0.340701    1.312766    0.033718    11.00000   -1.20000
AFIX    0
C5    1   -0.188772    1.259687    0.068409    11.00000    0.07672    0.04646 =
        0.06601    0.00093   -0.00032    0.00931
AFIX   43
H5    2   -0.144219    1.309625    0.070503    11.00000   -1.20000
AFIX    0
C6    1   -0.140758    1.181604    0.087457    11.00000    0.05854    0.04431 =
        0.04232   -0.00006    0.00310    0.00755
C7    1   -0.018988    1.160691    0.107701    11.00000    0.05278    0.04184 =
        0.04010   -0.00442    0.00525   -0.00119
C8    1    0.175030    1.172542    0.132115    11.00000    0.04993    0.06700 =
        0.05072   -0.01015    0.00760   -0.01479
C9    1    0.277436    1.222872    0.140487    11.00000    0.06383    0.08330 =
        0.07899   -0.01736    0.01505   -0.02850
AFIX   43
H9    2    0.273872    1.281867    0.134572    11.00000   -1.20000
AFIX    0
C10   1    0.381169    1.184703    0.157222    11.00000    0.05309    0.11142 =
        0.09886   -0.01916    0.00440   -0.02637
AFIX   43
H10   2    0.448190    1.218193    0.163706    11.00000   -1.20000
AFIX    0
C11   1    0.389234    1.096064    0.164899    11.00000    0.04134    0.12595 =
        0.12646   -0.00548   -0.00998   -0.00490
AFIX   43
H11   2    0.461414    1.071195    0.176042    11.00000   -1.20000
AFIX    0
C12   1    0.291956    1.045743    0.156162    11.00000    0.04256    0.08785 =
        0.11929   -0.00063   -0.01072   -0.00094
AFIX   43
H12   2    0.297709    0.986689    0.161009    11.00000   -1.20000
AFIX    0
C13   1    0.182650    1.083807    0.139740    11.00000    0.04539    0.06289 =
        0.05790   -0.00497   -0.00040   -0.00868
C14   1   -0.011212    1.070755    0.115397    11.00000    0.04520    0.04640 =
        0.03978   -0.00488    0.00200   -0.00417
C15   1   -0.131247    1.027955    0.104069    11.00000    0.03664    0.04329 =
        0.04745    0.00310   -0.00271   -0.00356
C16   1   -0.292076    0.980619    0.188314    11.00000    0.03724    0.06900 =
        0.06002   -0.00670    0.00700   -0.00556
AFIX   23
H16A  2   -0.341282    0.965381    0.149293    11.00000   -1.20000
H16B  2   -0.319781    1.034109    0.207840    11.00000   -1.20000
AFIX    0
C17   1   -0.289373    0.910140    0.241565    11.00000    0.05172    0.07397 =
        0.05653   -0.00185    0.01170   -0.00766
AFIX   23
H17A  2   -0.366375    0.883343    0.245681    11.00000   -1.20000
H17B  2   -0.266531    0.932600    0.286187    11.00000   -1.20000
AFIX    0
C18   1   -0.197892    0.846033    0.215501    11.00000    0.06542    0.06284 =
        0.04423   -0.00028    0.01218   -0.00559
AFIX   23
H18A  2   -0.235941    0.799158    0.191411    11.00000   -1.20000
H18B  2   -0.152051    0.822987    0.253417    11.00000   -1.20000
AFIX    0
C19   1   -0.118913    0.897428    0.166431    11.00000    0.04053    0.04480 =
        0.03756   -0.00191    0.00067   -0.00408
AFIX   13
H19   2   -0.039056    0.898288    0.185955    11.00000   -1.20000
AFIX    0
C20   1   -0.107977    0.872380    0.088476    11.00000    0.03853    0.03952 =
        0.04150   -0.00022    0.00034   -0.01009
C21   1    0.017025    0.838645    0.072635    11.00000    0.04186    0.03762 =
        0.03534    0.00119    0.00309   -0.00241
AFIX   13
H21   2    0.073526    0.880312    0.091032    11.00000   -1.20000
AFIX    0
C22   1    0.024079    0.908740   -0.035119    11.00000    0.05164    0.04442 =
        0.03602    0.00736   -0.00113   -0.00407
C23   1    0.091081    0.917662   -0.094506    11.00000    0.06083    0.06621 =
        0.05171    0.00598    0.01579    0.00076
AFIX   43
H23   2    0.143395    0.874841   -0.107801    11.00000   -1.20000
AFIX    0
C24   1    0.079309    0.989772   -0.133017    11.00000    0.07685    0.07243 =
        0.05032    0.01835    0.01279   -0.00652
AFIX   43
H24   2    0.124289    0.996550   -0.172727    11.00000   -1.20000
AFIX    0
C25   1    0.000653    1.053274   -0.113455    11.00000    0.08370    0.06903 =
        0.05209    0.02275   -0.00132   -0.00668
AFIX   43
H25   2   -0.006783    1.102581   -0.139913    11.00000   -1.20000
AFIX    0
C26   1   -0.066672    1.043331   -0.054677    11.00000    0.06180    0.05728 =
        0.05046    0.01000   -0.00572    0.00222
AFIX   43
H26   2   -0.120119    1.085764   -0.042127    11.00000   -1.20000
AFIX    0
C27   1   -0.055309    0.970309   -0.013963    11.00000    0.04418    0.04755 =
        0.03625    0.00427   -0.00474   -0.00662
C28   1   -0.132248    0.956600    0.048836    11.00000    0.03837    0.04339 =
        0.04558    0.00198   -0.00544   -0.00505
AFIX   13
H28   2   -0.213743    0.952828    0.032020    11.00000   -1.20000
AFIX    0
C29   1    0.053654    0.750826    0.099022    11.00000    0.04419    0.04055 =
        0.03736   -0.00156    0.00548    0.00198
AFIX   13
H29   2    0.025858    0.707018    0.066750    11.00000   -1.20000
AFIX    0
C30   1    0.009125    0.650345    0.184076    11.00000    0.05786    0.05299 =
        0.04498    0.00534   -0.00103   -0.00462
AFIX   13
H30   2   -0.001291    0.646777    0.234093    11.00000   -1.20000
AFIX    0
C31   1   -0.029998    0.530030    0.117027    11.00000    0.05971    0.04715 =
        0.08771    0.00042   -0.00618   -0.00456
C32   1    0.123595    0.603653    0.164687    11.00000    0.05996    0.04659 =
        0.05877    0.00220   -0.00942    0.00378
AFIX   13
H32   2    0.148882    0.566576    0.202625    11.00000   -1.20000
AFIX    0
C33   1    0.225005    0.660928    0.142265    11.00000    0.04568    0.04980 =
        0.05915   -0.00783   -0.00526    0.00836
AFIX   13
H33   2    0.279617    0.628734    0.112890    11.00000   -1.20000
AFIX    0
C34   1    0.318217    0.775065    0.192147    11.00000    0.05080    0.06279 =
        0.06347   -0.00977   -0.01144    0.00884
C35   1    0.187645    0.744065    0.105988    11.00000    0.04475    0.04677 =
        0.04197   -0.00561    0.00381   -0.00013
AFIX   13
H35   2    0.225081    0.747926    0.060586    11.00000   -1.20000
AFIX    0
C36   1   -0.087476    0.521046    0.048464    11.00000    0.07698    0.08487 =
        0.09199   -0.01293   -0.01740   -0.00995
AFIX   33
H36A  2   -0.168800    0.505245    0.054530    11.00000   -1.50000
H36B  2   -0.047592    0.477585    0.022380    11.00000   -1.50000
H36C  2   -0.083107    0.574513    0.024261    11.00000   -1.50000
AFIX    0
C37   1   -0.039749    0.451532    0.162055    11.00000    0.10175    0.06011 =
        0.12474    0.01109   -0.01321   -0.01416
AFIX   33
H37A  2   -0.121526    0.436982    0.168081    11.00000   -1.50000
H37B  2   -0.004760    0.463070    0.206123    11.00000   -1.50000
H37C  2    0.000842    0.404657    0.140577    11.00000   -1.50000
AFIX    0
C38   1    0.438211    0.781409    0.157795    11.00000    0.05112    0.10046 =
        0.11815   -0.02012   -0.00164   -0.00102
AFIX   33
H38A  2    0.458691    0.840536    0.151705    11.00000   -1.50000
H38B  2    0.435435    0.753635    0.113730    11.00000   -1.50000
H38C  2    0.496494    0.754072    0.186196    11.00000   -1.50000
AFIX    0
C39   1    0.315039    0.819238    0.261040    11.00000    0.09809    0.09365 =
        0.07553   -0.02553   -0.02760    0.01201
AFIX   33
H39A  2    0.337682    0.878038    0.255523    11.00000   -1.50000
H39B  2    0.368948    0.791447    0.291974    11.00000   -1.50000
H39C  2    0.236459    0.816390    0.279540    11.00000   -1.50000
AFIX    0
HKLF 4
END
;
data_New_Global_Publ_Block
_journal_date_recd_electronic     2013-09-18
_journal_date_accepted     2013-11-28
_journal_name_full     'Acta Crystallographica, Section E'
_journal_year     2014
_journal_volume     70
_journal_issue      1
_journal_page_first     o38
_journal_page_last     o39
_journal_paper_category     QO
_journal_paper_doi     10.1107/S1600536813032467
_journal_coeditor_code     IM2440
_publ_contact_author_name     'P. R. Seshadri'
_publ_contact_author_address
;
Post Graduate & Research Department of Physics
Agurchand Manmull Jain College
Chennai 600 114
India
;
_publ_contact_author_email     'seshadri_pr@yahoo.com'
_publ_contact_author_fax     ?
_publ_contact_author_phone     '919444225095'
_publ_section_title
;\
6a-Nitro-6-(2,2,7,7-tetramethyltetrahydro-3a<i>H</i>-bis[1,3]dioxolo[4,5-\
<i>b</i>:4',5'-<i>d</i>]pyran-5-yl)-6a,6b,7,8,9,11a-hexahydro-6<i>H</i>-\
spiro[chromeno[3,4-<i>a</i>]pyrrolizine-11,11'-indeno[1,2-<i>b</i>]\
quinoxaline]
;
loop_
    _publ_author_name
    _publ_author_footnote
    _publ_author_address
    'Anuradha, T.' ?
;
Post Graduate & Research Department of Physics
Agurchand Manmull Jain College
Chennai 600 114
India
;
    'Naga Siva Rao, J.' .
;
Department of Organic Chemistry,
University of Madras,
Guindy Campus,
Chennai 600 025,
India
;
    'Seshadri, P. R.' .
;
Post Graduate & Research Department of Physics
Agurchand Manmull Jain College
Chennai 600 114
India
;
    'Raghunathan, R.' .
;
Department of Organic Chemistry,
University of Madras,
Guindy Campus,
Chennai 600 025,
India
;
