# Supplementary material for: 6a-Nitro-6-(2,2,7,7-tetra­methyl­tetra­hydro-3aH-bis­[1,3]dioxolo[4,5-b:4′,5′-d]pyran-5-yl)-6a,6b,7,8,9,11a-hexa­hydro-6H-spiro­[chromeno[3,4-a]pyrrolizine-11,11′-indeno­[1,2-b]quinoxaline]
Source: Acta Crystallogr Sect E Struct Rep Online. 2013 Dec 14;70(Pt 1):o38–9. doi: 10.1107/S1600536813032467 (PMC3914082; doi:10.1107/S1600536813032467)
Supplement: Supplementary file 2 [file e-70-00o38-Isup2.hkl]

# 
# h,k,l, Fc-squared, Fo-squared, sigma(Fo-squared) and status flag 
# 
data_I
_shelx_title ' 326 in P2(1)2(1)2(1)' 
_shelx_refln_list_code          4 
_shelx_F_calc_maximum      331.43 
_exptl_crystal_F_000      1456.00 
_reflns_d_resolution_high  0.8109 
 
loop_ 
 _symmetry_equiv_pos_as_xyz 
 'x, y, z' 
 '-x+1/2, -y, z+1/2' 
 '-x, y+1/2, -z+1/2' 
 'x+1/2, -y+1/2, -z' 
 
_cell_length_a    11.3150 
_cell_length_b    15.6286 
_cell_length_c    19.4191 
_cell_angle_alpha  90.000 
_cell_angle_beta   90.000 
_cell_angle_gamma  90.000 
 
_shelx_F_squared_multiplier     1.000 
 
loop_ 
 _refln_index_h 
 _refln_index_k 
 _refln_index_l 
 _refln_F_squared_calc 
 _refln_F_squared_meas 
 _refln_F_squared_sigma 
 _refln_observed_status 
   2   0   0        0.10        2.01      2.37 o 
   4   0   0      593.74      654.44     25.78 o 
   6   0   0     1432.36     1742.02     74.94 o 
   8   0   0     1225.10     1468.51     67.69 o 
  10   0   0     2098.20     2364.66    104.94 o 
  12   0   0      107.75       53.27     39.42 o 
   1   1   0     9602.79    10091.92    735.00 o 
   2   1   0     1126.30     1190.69     34.35 o 
   3   1   0     5290.62     6428.25    155.81 o 
   4   1   0     2230.66     2440.01     62.13 o 
   5   1   0     4656.23     5707.15    156.75 o 
   6   1   0      526.62      932.66     62.13 o 
   7   1   0        1.61       14.89     19.71 o 
   8   1   0        6.94        8.95      7.59 o 
   9   1   0      129.34      149.54     21.02 o 
  10   1   0     1508.38     1724.21     57.37 o 
  11   1   0       82.32       74.81     17.84 o 
  12   1   0        0.68      -24.07     24.07 o 
  13   1   0      228.09      194.98     51.14 o 
   0   2   0     2814.36     2947.12    160.89 o 
   1   2   0      911.36      864.06     36.14 o 
   2   2   0    20781.45    20570.01    549.26 o 
   3   2   0       26.28       25.57     11.72 o 
   4   2   0     8005.44     9239.16    223.66 o 
   5   2   0     1033.09     1523.36     76.74 o 
   6   2   0     2632.25     2986.90     86.00 o 
   7   2   0       53.85      100.48     18.45 o 
   8   2   0      216.26      233.92     15.02 o 
   9   2   0      168.68      162.44     14.45 o 
  10   2   0        0.13      -17.84     17.84 o 
  11   2   0      274.05      294.52     24.72 o 
  12   2   0        2.56      -23.90     28.77 o 
  13   2   0      115.85      133.19     47.95 o 
   1   3   0      232.20      255.73     51.14 o 
   2   3   0     2555.85     2426.06     78.72 o 
   3   3   0     1507.87     1552.04     36.92 o 
   4   3   0        0.10       -5.97     10.64 o 
   5   3   0       39.16       20.52     12.79 o 
   6   3   0      453.21      725.11     54.11 o 
   7   3   0      144.70      171.27     16.53 o 
   8   3   0       65.95       54.46     12.92 o 
   9   3   0      199.64      205.75     15.66 o 
  10   3   0       41.34       19.27     10.26 o 
  11   3   0      336.59      373.04     29.86 o 
  12   3   0        9.42      -11.72     38.36 o 
  13   3   0        0.35       -5.33     40.49 o 
   0   4   0     7099.95     7851.54    425.13 o 
   1   4   0      386.84      390.63     23.32 o 
   2   4   0       90.80       44.75     18.11 o 
   3   4   0       19.74       45.82     18.11 o 
   4   4   0       28.81       16.74      7.62 o 
   5   4   0        7.68        1.04     10.61 o 
   6   4   0        6.57       67.04     39.66 o 
   7   4   0      732.87      806.26     38.51 o 
   8   4   0     1250.59     1406.02     46.74 o 
   9   4   0      728.08      738.77     30.73 o 
  10   4   0      245.81      206.54     20.76 o 
  11   4   0       16.04      -12.24     14.33 o 
  12   4   0       36.60       34.10     41.55 o 
  13   4   0        8.68      -39.42     39.42 o 
   1   5   0     1450.51     1571.46     67.05 o 
   2   5   0       28.29       33.39      9.98 o 
   3   5   0      353.14      340.84     30.67 o 
   4   5   0       75.69       68.70     17.28 o 
   5   5   0      351.90      409.95     35.77 o 
   6   5   0       22.54       29.33      7.16 o 
   7   5   0       27.62       47.70     10.22 o 
   8   5   0      792.82      738.90     47.67 o 
   9   5   0        2.91        9.33      9.36 o 
  10   5   0        5.49       12.08     10.46 o 
  11   5   0        3.38        6.36     14.63 o 
  12   5   0        0.50        1.36     18.50 o 
  13   5   0        9.29      -28.77     40.49 o 
   0   6   0        1.74        3.20     12.79 o 
   1   6   0     4339.05     4370.56    292.47 o 
   2   6   0      918.48      785.92     53.27 o 
   3   6   0      661.57      596.21     34.44 o 
   4   6   0      232.20      226.48     21.23 o 
   5   6   0     1034.33     1077.59     37.18 o 
   6   6   0        0.11       55.70     12.83 o 
   7   6   0       62.07       64.45     14.46 o 
   8   6   0       67.51       71.59     10.66 o 
   9   6   0       39.51       54.41     12.15 o 
  10   6   0       66.93       58.14     16.64 o 
  11   6   0      375.25      424.96     37.58 o 
  12   6   0       13.08       35.11     21.78 o 
  13   6   0        1.64      -12.79     43.68 o 
   1   7   0     3710.64     4018.24    161.61 o 
   3   7   0      234.13      209.25     27.70 o 
   4   7   0      163.06      179.00     34.10 o 
   5   7   0        3.13        7.74     16.39 o 
   6   7   0       13.33       26.04     10.32 o 
   7   7   0      267.37      383.00     36.53 o 
   8   7   0        1.46       21.93     18.19 o 
   9   7   0      107.54      126.15     14.19 o 
  10   7   0       15.57        9.78     13.71 o 
  11   7   0        0.56       -2.90     18.75 o 
  12   7   0        3.38       13.16     21.62 o 
  13   7   0        0.37      -10.65     42.62 o 
   0   8   0     1260.96     1682.40    107.61 o 
   1   8   0      113.72      123.65     18.03 o 
   2   8   0       33.88       39.28     33.03 o 
   3   8   0        0.05        5.04     12.01 o 
   4   8   0      429.65      410.49     30.34 o 
   5   8   0      147.05      135.27     17.25 o 
   6   8   0      115.16      121.51     13.25 o 
   7   8   0       62.36       58.14     14.30 o 
   8   8   0      245.73      287.21     24.72 o 
   9   8   0      288.75      291.06     24.71 o 
  10   8   0        3.10       -9.61     21.84 o 
  11   8   0        0.00      -11.67     20.65 o 
  12   8   0       22.57       34.32     25.62 o 
   1   9   0      801.25      911.33     49.71 o 
   2   9   0       49.83       59.51     15.61 o 
   3   9   0      324.79      396.03     51.14 o 
   4   9   0      192.02      168.75     21.99 o 
   5   9   0      201.88      236.58     26.11 o 
   6   9   0      235.24      278.51     24.61 o 
   7   9   0       25.43       75.78     13.34 o 
   8   9   0        1.41       -9.18     17.23 o 
   9   9   0      106.86      116.87     18.91 o 
  10   9   0       30.06       10.27     25.04 o 
  11   9   0       60.45       56.41     41.02 o 
  12   9   0        9.65      -28.24     28.24 o 
   0  10   0      236.22      340.95     41.55 o 
   1  10   0      884.86     1015.38     55.00 o 
   2  10   0     1648.26     1660.75     78.71 o 
   3  10   0      369.95      432.19     33.05 o 
   4  10   0     1106.99     1021.47     76.71 o 
   5  10   0       12.92       52.25     21.31 o 
   6  10   0      540.64      537.33     33.68 o 
   7  10   0       60.50       62.74     13.57 o 
   8  10   0       12.55       15.63     15.99 o 
   9  10   0       67.28       66.24     27.33 o 
  10  10   0        9.10       26.79     28.77 o 
  11  10   0        1.79      -20.24     48.48 o 
   1  11   0      321.73      349.97     41.02 o 
   2  11   0     1436.46     1393.14     70.77 o 
   3  11   0      989.54     1025.51     57.20 o 
   4  11   0     1203.19     1069.64    105.48 o 
   5  11   0       72.66      119.33     39.42 o 
   6  11   0      469.05      470.55     32.99 o 
   7  11   0      148.93      137.86     36.51 o 
   8  11   0       44.48       28.98     14.61 o 
   9  11   0       12.96       34.80     26.67 o 
  10  11   0        3.59       -9.03     39.96 o 
  11  11   0        6.60       73.52     49.01 o 
   0  12   0      918.81      905.66     76.71 o 
   1  12   0      506.82      615.41     43.68 o 
   2  12   0       21.73       56.41     20.73 o 
   3  12   0       44.01       42.19     20.63 o 
   4  12   0      534.02      488.14     39.74 o 
   5  12   0      497.07      591.13     44.60 o 
   6  12   0      755.55      757.69     43.39 o 
   7  12   0       35.59       44.67     19.49 o 
   8  12   0       37.78       30.80     22.91 o 
   9  12   0        0.14       10.03     37.82 o 
  10  12   0       42.27       81.43     38.89 o 
   1  13   0      596.93      630.37    124.13 o 
   2  13   0       17.79       41.34     23.44 o 
   3  13   0      130.73      117.46     26.24 o 
   4  13   0        2.65       32.17     26.10 o 
   5  13   0      140.40      115.04     25.57 o 
   6  13   0       38.26       60.41     26.54 o 
   7  13   0        5.15       11.75     17.96 o 
   8  13   0        4.15        2.92     26.30 o 
   9  13   0        1.78      -12.85     44.22 o 
  10  13   0      150.51      180.07     55.41 o 
   0  14   0     2706.67     3454.29    217.36 o 
   1  14   0       69.03       84.08     26.34 o 
   2  14   0       80.74       80.52     26.08 o 
   3  14   0      432.51      513.93     43.84 o 
   4  14   0      119.43      105.10     27.00 o 
   5  14   0      373.36      388.24     46.88 o 
   6  14   0        0.45      -21.02     21.02 o 
   7  14   0       28.29       25.12     18.87 o 
   8  14   0        3.72       -7.62     41.55 o 
   9  14   0       87.05       83.11     46.88 o 
   1  15   0        2.38        9.62     22.56 o 
   2  15   0       38.06       74.97     27.70 o 
   3  15   0       38.00       43.98     24.48 o 
   4  15   0       34.18       46.13     23.03 o 
   5  15   0       44.32       49.96     23.30 o 
   6  15   0       28.80       42.34     24.93 o 
   7  15   0       87.85      115.08     32.50 o 
   8  15   0        1.47       88.43     45.82 o 
   0  16   0      144.40      175.80     44.75 o 
   1  16   0       35.99       33.92     23.21 o 
   2  16   0      252.28      274.97     35.39 o 
   3  16   0       85.34       99.71     28.94 o 
   4  16   0       14.20        5.25     21.50 o 
   5  16   0       13.47       39.02     24.07 o 
   6  16   0        0.33       -4.79     22.14 o 
   7  16   0       12.17       71.39     42.62 o 
   1  17   0        7.99       22.08     22.90 o 
   2  17   0        0.24        2.07     31.43 o 
   3  17   0       67.01       63.82     26.55 o 
   4  17   0        8.69      -20.68     20.68 o 
   5  17   0        4.35       18.11     35.69 o 
   6  17   0       26.04       44.26     54.87 o 
   0  18   0        2.77      -30.90     30.90 o 
   1  18   0        0.25       10.64     21.46 o 
   2  18   0       19.79       42.63     26.10 o 
   3  18   0        0.01       -8.03     22.90 o 
   4  18   0        2.81       -6.02     25.59 o 
   1  19   0       36.01       73.44     30.45 o 
   2  19   0        1.33       -6.39     24.83 o 
   1   0   1    25673.85    27453.39    737.05 o 
   2   0   1     2147.62     2488.93     60.89 o 
   3   0   1     2678.72     2791.96     69.18 o 
   4   0   1      141.50      130.37      6.73 o 
   5   0   1       18.58       16.64      8.13 o 
   6   0   1      723.71      946.27     72.13 o 
   7   0   1     1247.27     1388.94     44.54 o 
   8   0   1        0.00       13.19     19.94 o 
   9   0   1        0.04       -8.88      8.88 o 
  10   0   1      146.50      176.59     65.73 o 
  11   0   1       80.38       59.58     16.96 o 
  12   0   1       55.85       50.22     44.22 o 
  13   0   1       43.25       87.37     43.68 o 
 -13   1   1        4.11        8.52     38.36 o 
 -12   1   1       15.55      -24.11     24.11 o 
 -11   1   1       27.91       11.09     15.07 o 
 -10   1   1      210.31      250.55     22.23 o 
  -9   1   1      223.19      231.75     16.32 o 
  -8   1   1      124.88      132.20     13.20 o 
  -7   1   1      588.18      669.13     25.51 o 
  -6   1   1     2193.85     2619.69     76.15 o 
  -5   1   1      577.07      696.08     55.43 o 
  -4   1   1     2962.36     3360.50    102.93 o 
  -3   1   1     1902.98     2410.32    126.92 o 
  -2   1   1     5497.00     5882.38    215.99 o 
  -1   1   1    10625.69    10788.94    439.27 o 
   0   1   1    10769.65     9002.25    482.66 o 
   1   1   1    10622.28    10566.23    255.21 o 
   2   1   1     5494.84     5887.10    129.04 o 
   3   1   1     1904.08     2238.10     59.73 o 
   4   1   1     2962.50     3252.01     82.42 o 
   5   1   1      577.55      635.33     27.51 o 
   6   1   1     2191.11     2629.47     76.15 o 
   7   1   1      589.20      632.73     25.14 o 
   8   1   1      125.04      131.08     12.20 o 
   9   1   1      223.04      252.36     16.92 o 
  10   1   1      210.83      217.95     21.96 o 
  11   1   1       28.06       19.05     20.62 o 
  12   1   1       15.56       12.87     34.63 o 
  13   1   1        4.13      -38.36     38.36 o 
 -13   2   1       27.53       29.83     41.55 o 
 -12   2   1       81.29       97.70     43.87 o 
 -11   2   1       27.30       37.46     15.64 o 
 -10   2   1      151.42      167.99     15.37 o 
  -9   2   1      612.35      635.65     28.18 o 
  -8   2   1      395.72      410.60     19.97 o 
  -7   2   1      515.38      593.86     23.68 o 
  -6   2   1      606.18      839.78     70.86 o 
  -5   2   1     3431.14     3907.56    110.52 o 
  -4   2   1     2158.60     2295.49     63.78 o 
  -3   2   1     2942.07     3097.93     77.47 o 
  -2   2   1     5425.44     5433.35    198.23 o 
  -1   2   1     2562.23     2202.11     71.97 o 
   0   2   1     7011.34     6886.45    290.34 o 
   1   2   1     2561.26     2340.13     91.09 o 
   2   2   1     5430.76     5368.33    130.65 o 
   3   2   1     2944.87     3159.43     73.50 o 
   4   2   1     2157.94     2139.82     86.58 o 
   5   2   1     3430.75     4022.39    148.41 o 
   6   2   1      605.32      883.18     65.51 o 
   7   2   1      516.49      578.52     34.45 o 
   8   2   1      395.34      378.59     19.51 o 
   9   2   1      612.18      659.97     41.68 o 
  10   2   1      151.40      134.62     15.23 o 
  11   2   1       27.36       36.45     22.15 o 
  12   2   1       81.24       69.26     41.55 o 
  13   2   1       27.56      -11.72     40.49 o 
 -13   3   1        6.13       27.70     42.62 o 
 -12   3   1       44.80       30.74     16.85 o 
 -11   3   1       19.97       -6.64     14.33 o 
 -10   3   1      109.04      103.60     13.09 o 
  -9   3   1      415.57      380.86     20.97 o 
  -8   3   1      248.02      246.60     18.59 o 
  -7   3   1      123.28      127.46     10.77 o 
  -6   3   1     1964.50     2205.40     65.82 o 
  -5   3   1     1119.36     1294.73     49.86 o 
  -4   3   1     3947.25     4235.26    104.80 o 
  -3   3   1     1539.58     1588.05     37.94 o 
  -2   3   1     1270.77     1253.44     66.74 o 
  -1   3   1    11763.98    10845.74    345.10 o 
   0   3   1       25.77       15.42      7.13 o 
   1   3   1    11767.46    11603.46    423.79 o 
   2   3   1     1266.72     1173.18     42.33 o 
   3   3   1     1541.25     1609.66     50.26 o 
   4   3   1     3944.75     4242.33    104.61 o 
   5   3   1     1118.32     1456.60     74.28 o 
   6   3   1     1967.56     2251.71     76.79 o 
   7   3   1      123.01      131.62     13.18 o 
   8   3   1      248.64      244.16     19.07 o 
   9   3   1      415.18      427.07     25.38 o 
  10   3   1      109.12       82.43     12.85 o 
  11   3   1       19.73       -2.68     10.44 o 
  12   3   1       44.74       58.60     40.49 o 
  13   3   1        6.12      -18.11     39.42 o 
 -13   4   1        3.70       22.38     40.49 o 
 -12   4   1       16.49       -1.85     16.39 o 
 -11   4   1       22.35       29.00     17.38 o 
 -10   4   1       69.86       66.57     16.14 o 
  -9   4   1      669.21      709.93     35.99 o 
  -8   4   1     1138.49     1273.86     59.82 o 
  -7   4   1      328.15      384.92     18.71 o 
  -6   4   1      721.85      806.69     28.95 o 
  -5   4   1       54.05       49.69      8.71 o 
  -4   4   1     1687.12     1626.44     44.41 o 
  -3   4   1     1710.60     1723.05     51.64 o 
  -2   4   1     1895.66     1837.58    102.12 o 
  -1   4   1      447.58      386.39     23.21 o 
   0   4   1     1268.40     1265.31     86.30 o 
   1   4   1      446.47      421.60     23.97 o 
   2   4   1     1896.62     1771.07     83.11 o 
   3   4   1     1710.29     1765.98     59.61 o 
   4   4   1     1685.64     1694.87     44.88 o 
   5   4   1       53.79       54.67      7.05 o 
   6   4   1      721.33      819.73     35.02 o 
   7   4   1      328.28      407.53     42.82 o 
   8   4   1     1139.09     1257.55     76.78 o 
   9   4   1      670.01      692.91     34.96 o 
  10   4   1       69.88       65.14     16.76 o 
  11   4   1       22.32      -16.29     16.29 o 
  12   4   1       16.41       27.70     41.55 o 
  13   4   1        3.65       43.68     44.75 o 
 -13   5   1       34.19      -11.72     41.55 o 
 -12   5   1       17.83       18.86     19.81 o 
 -11   5   1       12.87        7.89     14.23 o 
 -10   5   1      352.57      351.15     26.21 o 
  -9   5   1      177.78      182.13     14.93 o 
  -8   5   1      208.53      240.87     30.62 o 
  -7   5   1      158.99      166.23     12.62 o 
  -6   5   1       42.17       51.84     10.73 o 
  -5   5   1      737.62      833.15     32.62 o 
  -4   5   1     2719.06     2800.27     93.23 o 
  -3   5   1      808.76      775.00     50.61 o 
  -2   5   1      150.32      186.37     23.84 o 
  -1   5   1      458.27      472.99     26.67 o 
   0   5   1      254.59      299.40     29.83 o 
   1   5   1      456.73      465.51     26.67 o 
   2   5   1      150.54      143.67     15.77 o 
   3   5   1      809.34      721.49     57.72 o 
   4   5   1     2722.69     2726.67     92.22 o 
   5   5   1      738.16      872.30     31.53 o 
   6   5   1       42.47       81.93     36.14 o 
   7   5   1      158.54      148.54     14.86 o 
   8   5   1      209.07      163.12     17.04 o 
   9   5   1      177.60      165.11     17.77 o 
  10   5   1      351.95      350.00     24.97 o 
  11   5   1       12.94      -12.73     34.10 o 
  12   5   1       17.65       29.83     41.55 o 
  13   5   1       34.17      -14.92     42.62 o 
 -13   6   1       38.41       76.71     47.95 o 
 -12   6   1        5.05        2.44     19.58 o 
 -11   6   1       15.71       24.69     15.42 o 
 -10   6   1       67.05       79.53     17.26 o 
  -9   6   1      309.58      288.36     18.64 o 
  -8   6   1      112.25      134.45     12.61 o 
  -7   6   1      265.08      288.05     20.66 o 
  -6   6   1      381.74      383.25     22.67 o 
  -5   6   1      442.96      456.03     26.62 o 
  -4   6   1      508.46      470.90     27.38 o 
  -3   6   1      120.36      103.91     17.58 o 
  -2   6   1      345.77      369.24     25.32 o 
  -1   6   1     1473.18     1542.32     68.93 o 
   0   6   1       69.97       77.16     13.85 o 
   1   6   1     1470.38     1627.32     94.83 o 
   2   6   1      346.99      390.33     65.53 o 
   3   6   1      120.55      100.82     19.71 o 
   4   6   1      509.01      534.04     78.85 o 
   5   6   1      442.10      560.90     75.70 o 
   6   6   1      380.79      357.00     19.20 o 
   7   6   1      265.39      283.12     20.91 o 
   8   6   1      112.42      115.66     15.48 o 
   9   6   1      310.04      309.92     28.41 o 
  10   6   1       66.84       61.66     15.38 o 
  11   6   1       15.67       10.69     20.29 o 
  12   6   1        5.01       31.96     42.62 o 
  13   6   1       38.42       21.31     43.68 o 
 -12   7   1       32.47      -20.15     20.15 o 
 -11   7   1        0.42       -0.34     14.89 o 
 -10   7   1       17.04       24.89     14.78 o 
  -9   7   1      266.56      310.26     31.34 o 
  -8   7   1      233.49      256.34     21.83 o 
  -7   7   1      637.66      624.28     36.69 o 
  -6   7   1       47.17       45.60      9.96 o 
  -5   7   1      411.83      438.72     35.35 o 
  -4   7   1     1962.45     2074.48     72.52 o 
  -3   7   1       47.88       58.55     13.56 o 
  -2   7   1     2603.11     2717.43    109.99 o 
  -1   7   1      388.08      546.28    138.51 o 
   0   7   1        3.50      -14.38     14.38 o 
   1   7   1      386.96      484.44     32.01 o 
   2   7   1     2603.67     2563.56    109.99 o 
   3   7   1       47.91       63.52     14.33 o 
   4   7   1     1962.87     1924.39    145.97 o 
   5   7   1      412.31      434.53     26.26 o 
   6   7   1       47.03       50.36     23.38 o 
   7   7   1      637.42      679.99     45.79 o 
   8   7   1      233.49      216.14     27.59 o 
   9   7   1      266.33      254.60     17.63 o 
  10   7   1       17.03       23.64     13.51 o 
  11   7   1        0.43       -1.44     30.90 o 
  12   7   1       32.52      115.07     46.88 o 
 -12   8   1       16.33       43.84     34.63 o 
 -11   8   1       32.46       21.04     26.64 o 
 -10   8   1       11.94       12.30     15.31 o 
  -9   8   1      221.29      226.91     22.52 o 
  -8   8   1       99.16      136.13     26.62 o 
  -7   8   1       23.61       39.93     11.21 o 
  -6   8   1      114.57      115.21     13.54 o 
  -5   8   1       83.84       73.32     15.62 o 
  -4   8   1        3.49       13.09     13.32 o 
  -3   8   1      219.22      241.60     22.45 o 
  -2   8   1      309.92      332.16     33.03 o 
  -1   8   1      965.07     1077.48     53.83 o 
   0   8   1      257.79      289.60     39.42 o 
   1   8   1      964.94     1085.94     53.86 o 
   2   8   1      309.48      348.86     33.56 o 
   3   8   1      219.34      278.65     44.75 o 
   4   8   1        3.48       17.71     21.84 o 
   5   8   1       83.86       82.73     24.51 o 
   6   8   1      114.92      119.20     20.92 o 
   7   8   1       23.74       11.84      8.20 o 
   8   8   1       99.13      137.40     54.34 o 
   9   8   1      221.48      201.65     42.76 o 
  10   8   1       11.93       10.22     49.01 o 
  11   8   1       32.38       23.82     24.03 o 
  12   8   1       16.29      -10.65     44.75 o 
 -12   9   1        5.85       -3.97     24.02 o 
 -11   9   1        9.60       -2.61     24.51 o 
 -10   9   1       15.49       13.56     14.92 o 
  -9   9   1       35.79       52.41     16.61 o 
  -8   9   1       32.28        8.70     17.29 o 
  -7   9   1      326.19      323.91     22.61 o 
  -6   9   1      293.47      344.46     26.02 o 
  -5   9   1      483.67      557.86     31.45 o 
  -4   9   1      232.82      257.95     34.10 o 
  -3   9   1      468.41      486.07     32.61 o 
  -2   9   1      350.25      359.17     39.42 o 
  -1   9   1     1155.95     1270.16     86.84 o 
   0   9   1     1181.95     1465.06     69.69 o 
   1   9   1     1154.31     1265.96     62.52 o 
   2   9   1      351.08      344.97     41.55 o 
   3   9   1      468.57      439.62     36.23 o 
   4   9   1      232.06      238.18     25.48 o 
   5   9   1      483.38      497.00     85.77 o 
   6   9   1      293.02      367.99     27.28 o 
   7   9   1      326.15      296.15     21.55 o 
   8   9   1       32.27        4.96      8.01 o 
   9   9   1       35.81       27.61     25.02 o 
  10   9   1       15.57       13.85     29.30 o 
  11   9   1        9.65       37.67     25.23 o 
  12   9   1        5.89       27.70     45.82 o 
 -11  10   1       12.73       -1.28     46.35 o 
 -10  10   1        5.35      -20.38     43.15 o 
  -9  10   1      166.86      174.98     21.57 o 
  -8  10   1       80.19       73.20     22.53 o 
  -7  10   1        6.33        1.31     16.15 o 
  -6  10   1       59.07       98.53     19.71 o 
  -5  10   1      653.72      589.80     34.56 o 
  -4  10   1      153.11      137.45     35.16 o 
  -3  10   1      607.29      607.01     39.29 o 
  -2  10   1       56.44       92.22     18.66 o 
  -1  10   1      629.57      699.71     43.68 o 
   0  10   1        0.68      -13.92     13.92 o 
   1  10   1      628.91      691.91     43.68 o 
   2  10   1       56.19       53.86     17.41 o 
   3  10   1      607.33      583.25     40.26 o 
   4  10   1      152.49      113.44     22.27 o 
   5  10   1      654.31      648.65     43.52 o 
   6  10   1       59.17       52.64     20.69 o 
   7  10   1        6.39        1.32     11.18 o 
   8  10   1       80.13       30.42     11.20 o 
   9  10   1      166.80      170.94     32.29 o 
  10  10   1        5.33      -17.20     23.45 o 
  11  10   1       12.67        8.95     35.16 o 
 -11  11   1       21.95       52.21     45.82 o 
 -10  11   1        0.18      -12.44     23.97 o 
  -9  11   1        1.94        5.10     15.05 o 
  -8  11   1      129.69      146.11     18.65 o 
  -7  11   1        5.62       -8.74     17.78 o 
  -6  11   1      222.24      302.72     43.67 o 
  -5  11   1     1004.06      928.57     47.22 o 
  -4  11   1      358.19      398.47     33.98 o 
  -3  11   1      572.74      531.42     38.98 o 
  -2  11   1        0.75       15.30     17.41 o 
  -1  11   1      285.12      308.99     30.51 o 
   0  11   1       99.67       75.72     20.34 o 
   1  11   1      284.61      318.22     30.02 o 
   2  11   1        0.79        2.32     16.37 o 
   3  11   1      572.82      505.76     38.80 o 
   4  11   1      358.16      337.63     33.05 o 
   5  11   1     1003.60     1049.92     59.01 o 
   6  11   1      222.56      316.29     28.19 o 
   7  11   1        5.59       -1.48     16.94 o 
   8  11   1      129.73      111.64     18.15 o 
   9  11   1        1.95        1.00     25.03 o 
  10  11   1        0.18      -14.07     26.64 o 
  11  11   1       21.89        6.88     58.07 o 
 -10  12   1       39.91      105.48     47.95 o 
  -9  12   1       11.47        4.13     19.37 o 
  -8  12   1       37.70       74.39     17.74 o 
  -7  12   1       47.32       38.58     18.99 o 
  -6  12   1      289.20      341.81     50.28 o 
  -5  12   1      688.30      714.25     52.40 o 
  -4  12   1      426.97      470.88     38.83 o 
  -3  12   1        6.08       14.49     26.10 o 
  -2  12   1      496.03      515.04     43.68 o 
  -1  12   1      134.14      158.29     90.03 o 
   0  12   1        1.26       -4.79     17.33 o 
   1  12   1      134.11      136.77     24.73 o 
   2  12   1      495.99      534.77     40.18 o 
   3  12   1        6.01        7.78     18.17 o 
   4  12   1      427.08      440.66     38.83 o 
   5  12   1      689.17      576.07     46.22 o 
   6  12   1      289.50      276.34     32.23 o 
   7  12   1       47.23       12.38     21.50 o 
   8  12   1       37.66       21.88     19.51 o 
   9  12   1       11.46      -25.92     25.92 o 
  10  12   1       39.86       44.75     43.68 o 
 -10  13   1        6.57       21.31     43.68 o 
  -9  13   1       23.83       76.71     43.68 o 
  -8  13   1       51.68       46.20     19.43 o 
  -7  13   1       32.67       21.48     18.65 o 
  -6  13   1      222.63      254.94     27.06 o 
  -5  13   1        6.49       32.14     22.01 o 
  -4  13   1      454.37      436.80     47.41 o 
  -3  13   1      516.91      472.01     40.35 o 
  -2  13   1      334.37      302.48     34.88 o 
  -1  13   1       18.20       22.30     21.46 o 
   0  13   1      609.96      719.55     75.65 o 
   1  13   1       18.24       -6.24     20.93 o 
   2  13   1      334.15      321.90     34.63 o 
   3  13   1      517.22      480.83     40.81 o 
   4  13   1      454.69      369.41     37.15 o 
   5  13   1        6.47      -15.82     21.31 o 
   6  13   1      223.07      232.41     31.70 o 
   7  13   1       32.66       14.04     29.18 o 
   8  13   1       51.56       81.81     22.53 o 
   9  13   1       23.80       34.51     29.27 o 
  10  13   1        6.62        5.33     42.62 o 
  -9  14   1       30.32       46.88     42.62 o 
  -8  14   1       67.22      115.61     24.20 o 
  -7  14   1        1.03      -22.38     24.11 o 
  -6  14   1       19.36       17.91     18.48 o 
  -5  14   1      107.94      137.08     27.65 o 
  -4  14   1       78.30       83.58     24.32 o 
  -3  14   1      437.18      477.98     42.63 o 
  -2  14   1      331.44      360.20     37.77 o 
  -1  14   1      133.58      187.45     43.68 o 
   0  14   1      166.14      177.93     30.51 o 
   1  14   1      133.33      227.85     32.77 o 
   2  14   1      331.42      409.03     39.51 o 
   3  14   1      437.66      447.91     41.77 o 
   4  14   1       78.13       86.53     24.83 o 
   5  14   1      107.96      167.50     29.44 o 
   6  14   1       19.43       23.55     22.27 o 
   7  14   1        1.05       -8.73     18.46 o 
   8  14   1       67.22      107.39     24.98 o 
   9  14   1       30.36       79.91     46.88 o 
  -8  15   1        5.47       -4.26     39.42 o 
  -7  15   1       31.55       98.02     44.75 o 
  -6  15   1       55.26       49.96     34.18 o 
  -5  15   1       38.61       63.06     24.56 o 
  -4  15   1       61.66       99.08     31.43 o 
  -3  15   1      113.17       90.67     26.11 o 
  -2  15   1       19.98       10.08     21.46 o 
  -1  15   1      314.96      420.10     41.01 o 
   0  15   1        7.48       11.65     21.81 o 
   1  15   1      314.61      416.77     41.01 o 
   2  15   1       19.87       17.07     22.90 o 
   3  15   1      113.14      124.37     27.60 o 
   4  15   1       61.57       93.79     26.08 o 
   5  15   1       38.57       32.66     23.97 o 
   6  15   1       55.35       25.11     23.79 o 
   7  15   1       31.59        8.51     24.51 o 
   8  15   1        5.47       28.77     41.55 o 
  -7  16   1       57.34      171.54     52.21 o 
  -6  16   1        1.96      -21.23     21.23 o 
  -5  16   1        6.91       39.39     24.02 o 
  -4  16   1       15.31       30.88     24.32 o 
  -3  16   1       10.37        6.66     21.99 o 
  -2  16   1       62.43       78.24     25.92 o 
  -1  16   1       34.88       55.41     25.23 o 
   0  16   1       25.81       61.12     24.83 o 
   1  16   1       35.00       23.81     41.02 o 
   2  16   1       62.39       73.40     50.61 o 
   3  16   1       10.41       22.13     22.53 o 
   4  16   1       15.32       29.59     21.23 o 
   5  16   1        6.94       16.05     23.51 o 
   6  16   1        1.97        9.34     31.96 o 
   7  16   1       57.50       94.43     29.91 o 
  -6  17   1       21.47       66.06     43.68 o 
  -5  17   1       10.46       18.28     24.06 o 
  -4  17   1       19.52       16.84     24.32 o 
  -3  17   1       17.45        8.14     22.90 o 
  -2  17   1       40.41       58.96     24.83 o 
  -1  17   1       45.04       15.53     21.38 o 
   0  17   1        4.69       17.05     24.07 o 
   1  17   1       45.15       74.61     25.98 o 
   2  17   1       40.32       67.69     25.58 o 
   3  17   1       17.46       38.23     25.79 o 
   4  17   1       19.45       48.49     57.00 o 
   5  17   1       10.43       -9.07     23.21 o 
   6  17   1       21.45       34.07     26.36 o 
  -4  18   1        3.89       -1.89     23.30 o 
  -3  18   1        9.48       29.12     23.65 o 
  -2  18   1       16.03       25.20     23.51 o 
  -1  18   1        0.81      -15.40     20.46 o 
   0  18   1        2.00        5.93     23.21 o 
   1  18   1        0.81      -16.53     21.81 o 
   2  18   1       16.06        0.30     23.72 o 
   3  18   1        9.46       26.76     25.16 o 
   4  18   1        3.86       11.09     26.11 o 
  -2  19   1        6.83       28.18     26.74 o 
  -1  19   1        2.07       37.61     27.85 o 
   0  19   1       15.48       10.65     25.62 o 
   1  19   1        2.07       18.46     24.48 o 
   2  19   1        6.88       19.73     25.32 o 
   0   0   2     3489.39     3410.54    106.42 o 
   1   0   2      194.68      192.97      8.61 o 
   2   0   2     9080.81     9190.99    220.90 o 
   3   0   2     1145.55     1206.81     42.01 o 
   4   0   2     1260.57     1344.90     32.96 o 
   5   0   2     5829.78     6958.16    189.65 o 
   6   0   2       76.98       75.16     13.23 o 
   7   0   2      635.84      665.88     75.83 o 
   8   0   2      213.61      234.43     14.99 o 
   9   0   2      108.56      110.00     13.37 o 
  10   0   2      127.63      120.18     18.87 o 
  11   0   2      190.70      168.72     20.76 o 
  12   0   2        3.83      -18.05     23.97 o 
  13   0   2        0.03      -36.23     36.23 o 
 -13   1   2       24.06      -15.98     38.36 o 
 -12   1   2      110.78       70.90     19.11 o 
 -11   1   2       67.18       65.00     17.28 o 
 -10   1   2      120.86      137.22     19.77 o 
  -9   1   2     1095.28     1104.29     40.23 o 
  -8   1   2       84.69       86.79     10.25 o 
  -7   1   2       53.72       52.22     11.34 o 
  -6   1   2     3566.21     4080.04    137.03 o 
  -5   1   2      152.10      137.80     13.38 o 
  -4   1   2     1113.99     1153.18     36.54 o 
  -3   1   2     1389.68     1442.71     42.99 o 
  -2   1   2    22447.63    23104.40    639.92 o 
  -1   1   2     5193.29     5043.99    269.57 o 
   0   1   2     6856.89     6811.08    252.68 o 
   1   1   2     5192.81     4978.41    135.05 o 
   2   1   2    22446.04    23215.38    634.77 o 
   3   1   2     1388.49     1530.42     35.33 o 
   4   1   2     1112.24     1113.37     33.98 o 
   5   1   2      152.20      147.87     10.19 o 
   6   1   2     3566.42     4154.11    172.05 o 
   7   1   2       53.83       51.74     12.58 o 
   8   1   2       84.63       86.23     24.34 o 
   9   1   2     1094.40     1181.40     75.04 o 
  10   1   2      120.98       99.99     16.30 o 
  11   1   2       67.27       49.34     16.14 o 
  12   1   2      110.76      116.14     44.75 o 
  13   1   2       24.26      -35.16     35.16 o 
 -13   2   2        6.79      -18.11     35.16 o 
 -12   2   2       15.10       10.99     15.49 o 
 -11   2   2       14.59       -4.52     14.39 o 
 -10   2   2      228.87      198.63     21.41 o 
  -9   2   2      348.45      340.21     19.71 o 
  -8   2   2      207.59      229.39     14.86 o 
  -7   2   2      315.51      368.22     33.06 o 
  -6   2   2     1453.34     1488.72     66.74 o 
  -5   2   2     2101.58     2177.80    110.57 o 
  -4   2   2      246.70      281.65     23.37 o 
  -3   2   2     2473.00     2594.59     70.23 o 
  -2   2   2     7465.84     7270.90    218.23 o 
  -1   2   2    12942.83    11909.06    328.17 o 
   0   2   2       49.28       46.88      6.03 o 
   1   2   2    12947.13    12612.32    328.70 o 
   2   2   2     7462.55     7220.66    175.06 o 
   3   2   2     2478.38     2605.68     68.24 o 
   4   2   2      246.54      300.18     32.68 o 
   5   2   2     2099.56     2343.36    142.31 o 
   6   2   2     1453.94     1524.95     76.26 o 
   7   2   2      315.92      381.06     33.37 o 
   8   2   2      207.83      199.83     20.92 o 
   9   2   2      348.17      350.67     22.90 o 
  10   2   2      229.15      243.32     27.21 o 
  11   2   2       14.63       17.61     21.84 o 
  12   2   2       15.13      -36.23     36.23 o 
  13   2   2        6.79      -20.24     39.42 o 
 -13   3   2       11.89      -31.96     31.96 o 
 -12   3   2        7.35        3.89     16.04 o 
 -11   3   2        1.79      -13.46     13.46 o 
 -10   3   2       32.73       14.97     13.99 o 
  -9   3   2      228.55      194.43     15.01 o 
  -8   3   2      121.49      118.97     13.43 o 
  -7   3   2       31.11       33.19     13.49 o 
  -6   3   2      161.13      169.80     27.70 o 
  -5   3   2     8161.65     8850.11    240.78 o 
  -4   3   2      201.24      237.11     34.02 o 
  -3   3   2      812.74      780.36     26.04 o 
  -2   3   2     3146.11     3002.79     95.94 o 
  -1   3   2     1943.24     1710.92     58.84 o 
   0   3   2    21823.82    20358.14    769.61 o 
   1   3   2     1943.77     1935.33     74.21 o 
   2   3   2     3143.37     2966.81     96.56 o 
   3   3   2      812.76      836.49     41.14 o 
   4   3   2      201.63      230.77     21.24 o 
   5   3   2     8161.75     8875.03    241.48 o 
   6   3   2      161.27      145.93     53.27 o 
   7   3   2       31.43       26.54      8.16 o 
   8   3   2      121.50      130.81     12.76 o 
   9   3   2      228.83      189.96     15.50 o 
  10   3   2       32.79        7.75     10.56 o 
  11   3   2        1.79       -0.53     14.69 o 
  12   3   2        7.32        6.39     38.36 o 
  13   3   2       11.90       -7.46     40.49 o 
 -13   4   2        1.50      -21.31     39.42 o 
 -12   4   2       14.66        2.36     16.14 o 
 -11   4   2       31.00       28.05     16.91 o 
 -10   4   2       22.98       21.27     14.70 o 
  -9   4   2      340.44      379.66     24.86 o 
  -8   4   2       46.25       55.09     12.83 o 
  -7   4   2      218.55      213.11     14.91 o 
  -6   4   2      404.25      472.03     33.53 o 
  -5   4   2     2024.16     2076.82     63.70 o 
  -4   4   2      950.66     1087.51     69.51 o 
  -3   4   2     3307.32     3423.11    136.68 o 
  -2   4   2     2891.02     2666.75     74.43 o 
  -1   4   2     1617.13     1471.23     51.25 o 
   0   4   2     1717.27     1544.65     64.78 o 
   1   4   2     1616.69     1608.47     64.78 o 
   2   4   2     2891.91     2554.36    111.88 o 
   3   4   2     3306.26     3404.82     95.71 o 
   4   4   2      952.66     1106.51     48.32 o 
   5   4   2     2023.60     2241.41     60.77 o 
   6   4   2      403.35      519.43     32.02 o 
   7   4   2      218.80      237.10     16.92 o 
   8   4   2       46.40       57.24     17.01 o 
   9   4   2      340.60      372.95     28.77 o 
  10   4   2       22.96       15.27     10.94 o 
  11   4   2       30.99       13.16     12.77 o 
  12   4   2       14.63       15.98     41.55 o 
  13   4   2        1.51       -8.52     42.62 o 
 -13   5   2       36.07       78.85     45.82 o 
 -12   5   2        3.08       -4.21     15.42 o 
 -11   5   2       19.45        9.90     14.85 o 
 -10   5   2      105.71      103.83     17.69 o 
  -9   5   2      174.24      175.56     14.53 o 
  -8   5   2       60.10       51.95     13.81 o 
  -7   5   2       48.86       39.85      7.92 o 
  -6   5   2     1065.49     1052.29     42.89 o 
  -5   5   2     1078.63     1116.46     46.55 o 
  -4   5   2      956.67     1017.88     91.50 o 
  -3   5   2      388.56      395.00     27.81 o 
  -2   5   2     1591.76     1447.33     60.97 o 
  -1   5   2      430.64      365.01     25.57 o 
   0   5   2     7078.91     7397.39    285.16 o 
   1   5   2      429.09      399.79     24.41 o 
   2   5   2     1591.43     1391.41     62.52 o 
   3   5   2      389.24      393.77     19.45 o 
   4   5   2      956.64      887.96     37.58 o 
   5   5   2     1077.81     1143.25     30.43 o 
   6   5   2     1064.36     1053.82     36.30 o 
   7   5   2       48.86       42.81      8.71 o 
   8   5   2       59.97       47.85     16.61 o 
   9   5   2      174.26      145.20     14.41 o 
  10   5   2      105.70       95.84     15.90 o 
  11   5   2       19.29        2.82     12.54 o 
  12   5   2        3.07       24.51     43.68 o 
  13   5   2       36.05       62.86     49.01 o 
 -13   6   2       40.26       56.47     44.75 o 
 -12   6   2       23.45       15.18     16.86 o 
 -11   6   2        8.78       22.90     30.01 o 
 -10   6   2      833.71      821.61     42.28 o 
  -9   6   2       27.63       21.12     13.05 o 
  -8   6   2      133.00      141.46     17.36 o 
  -7   6   2      197.76      199.61     18.46 o 
  -6   6   2      172.69      169.40     16.32 o 
  -5   6   2      239.56      255.40     28.51 o 
  -4   6   2     2507.20     2435.64     83.60 o 
  -3   6   2      447.71      439.74     23.67 o 
  -2   6   2     3611.49     3297.53    131.82 o 
  -1   6   2      848.98      797.57     41.42 o 
   0   6   2       61.52       60.58     12.81 o 
   1   6   2      847.96      887.53     61.80 o 
   2   6   2     3613.23     3233.34    132.59 o 
   3   6   2      448.63      440.04     30.34 o 
   4   6   2     2504.89     2409.11    103.58 o 
   5   6   2      239.63      276.34     33.64 o 
   6   6   2      173.10      208.86     23.87 o 
   7   6   2      198.08      195.02     14.11 o 
   8   6   2      132.80      122.45     20.45 o 
   9   6   2       27.61       37.41     10.92 o 
  10   6   2      834.28      838.44     41.15 o 
  11   6   2        8.82       29.62     28.24 o 
  12   6   2       23.34      -37.29     37.29 o 
  13   6   2       40.32       26.64     45.82 o 
 -12   7   2       33.17       43.43     23.84 o 
 -11   7   2       33.44       18.45     15.90 o 
 -10   7   2       89.59       66.41     17.74 o 
  -9   7   2       37.58       36.30     15.57 o 
  -8   7   2       58.60       43.75     14.39 o 
  -7   7   2      104.81      127.81     16.56 o 
  -6   7   2      293.26      318.97     18.24 o 
  -5   7   2      467.26      553.80     30.33 o 
  -4   7   2      765.58      812.43     46.69 o 
  -3   7   2      385.46      374.18     26.24 o 
  -2   7   2      360.16      465.14     30.02 o 
  -1   7   2     1870.67     2103.52     93.39 o 
   0   7   2       92.71       64.32     15.07 o 
   1   7   2     1869.23     2279.33     94.18 o 
   2   7   2      360.99      419.52     30.78 o 
   3   7   2      385.01      372.91     32.50 o 
   4   7   2      765.46      800.86    159.82 o 
   5   7   2      466.60      459.46     34.74 o 
   6   7   2      293.96      291.58     18.15 o 
   7   7   2      104.79      125.08     35.69 o 
   8   7   2       58.72       88.18     14.30 o 
   9   7   2       37.50       43.90     14.51 o 
  10   7   2       89.77       89.70     17.88 o 
  11   7   2       33.42       40.18     22.07 o 
  12   7   2       33.13       63.93     47.95 o 
 -12   8   2       50.85       77.21     42.09 o 
 -11   8   2       73.28       77.91     18.65 o 
 -10   8   2       39.05       32.23     17.27 o 
  -9   8   2      252.71      232.50     23.54 o 
  -8   8   2      547.58      547.24     32.08 o 
  -7   8   2      152.94      163.28     18.24 o 
  -6   8   2       18.04       18.01      9.64 o 
  -5   8   2       15.47       32.96     12.66 o 
  -4   8   2       51.62       52.92     12.37 o 
  -3   8   2      401.91      382.19     27.89 o 
  -2   8   2     1867.27     1749.05     78.66 o 
  -1   8   2     2118.34     2225.81     96.40 o 
   0   8   2        0.08       15.45     12.81 o 
   1   8   2     2118.81     2267.49    120.40 o 
   2   8   2     1864.47     1767.45     79.10 o 
   3   8   2      401.75      418.19     30.34 o 
   4   8   2       51.88       49.30     16.37 o 
   5   8   2       15.60       34.60     16.89 o 
   6   8   2       18.09       26.79     10.17 o 
   7   8   2      153.11      140.14     15.07 o 
   8   8   2      547.81      521.32     31.26 o 
   9   8   2      253.06      271.16     66.06 o 
  10   8   2       38.95       29.44     14.20 o 
  11   8   2       73.09       71.52     25.80 o 
  12   8   2       50.83       75.65     47.95 o 
 -12   9   2        3.72       -2.13     38.36 o 
 -11   9   2       78.28       56.18     26.88 o 
 -10   9   2       29.89       22.75     22.77 o 
  -9   9   2       47.40       62.20     16.47 o 
  -8   9   2       40.29       18.61     18.72 o 
  -7   9   2       63.83       53.91     13.40 o 
  -6   9   2      466.62      474.88     30.23 o 
  -5   9   2      949.56      970.76     42.99 o 
  -4   9   2      123.88      134.75     16.73 o 
  -3   9   2      168.89      180.52     28.24 o 
  -2   9   2      137.86      148.38     19.70 o 
  -1   9   2     1273.28     1428.48     69.30 o 
   0   9   2       41.38       50.45     16.19 o 
   1   9   2     1272.92     1484.75     77.25 o 
   2   9   2      138.04      129.78     19.42 o 
   3   9   2      169.28      161.89     21.81 o 
   4   9   2      123.40      133.96     21.69 o 
   5   9   2      950.57      856.75     52.59 o 
   6   9   2      466.85      548.50     90.61 o 
   7   9   2       63.61       89.63     15.49 o 
   8   9   2       40.28       54.91     14.88 o 
   9   9   2       47.21        3.71     33.56 o 
  10   9   2       29.84        7.39     25.57 o 
  11   9   2       78.33       72.54     27.12 o 
  12   9   2        3.72       38.36     47.95 o 
 -11  10   2        0.09      -15.44     22.67 o 
 -10  10   2       15.59        7.22     15.87 o 
  -9  10   2      124.55      148.67     21.31 o 
  -8  10   2       26.77        0.83     13.85 o 
  -7  10   2        3.51      -10.60     10.60 o 
  -6  10   2       44.44       43.45     17.04 o 
  -5  10   2      139.73      121.73     26.37 o 
  -4  10   2      300.39      300.83     27.89 o 
  -3  10   2      314.76      349.72     29.58 o 
  -2  10   2      324.27      341.53     28.94 o 
  -1  10   2      244.35      238.70     25.58 o 
   0  10   2     1117.14     1201.84     66.59 o 
   1  10   2      243.92      235.94     46.35 o 
   2  10   2      324.19      324.53     29.35 o 
   3  10   2      315.05      296.49     29.27 o 
   4  10   2      300.19      290.28     29.58 o 
   5  10   2      139.86      167.87     26.36 o 
   6  10   2       44.65       -0.32     19.32 o 
   7  10   2        3.46       -4.96     13.07 o 
   8  10   2       26.59       29.24     18.94 o 
   9  10   2      124.15      188.48     33.68 o 
  10  10   2       15.61       14.37     25.32 o 
  11  10   2        0.09      -24.23     24.23 o 
 -11  11   2        6.54       -9.59     40.49 o 
 -10  11   2       17.45        2.88     16.91 o 
  -9  11   2       19.44       35.95     16.54 o 
  -8  11   2        6.41       21.76     22.24 o 
  -7  11   2      156.35      169.96     17.81 o 
  -6  11   2      779.53      742.65     40.73 o 
  -5  11   2      157.83      148.10     41.55 o 
  -4  11   2      182.94      215.81     26.11 o 
  -3  11   2      261.98      229.16     27.31 o 
  -2  11   2      212.69      187.42     25.03 o 
  -1  11   2       13.86        8.88     16.84 o 
   0  11   2      971.65      996.57     74.58 o 
   1  11   2       13.77       11.43     16.52 o 
   2  11   2      212.41      248.44     62.33 o 
   3  11   2      261.54      262.30     28.94 o 
   4  11   2      182.80      202.67     27.31 o 
   5  11   2      157.97      172.74     27.89 o 
   6  11   2      779.35      724.27    126.26 o 
   7  11   2      156.43      126.80     15.53 o 
   8  11   2        6.42      -21.39     25.60 o 
   9  11   2       19.40       24.36     31.43 o 
  10  11   2       17.44      -14.05     25.79 o 
  11  11   2        6.51        2.83     32.50 o 
 -10  12   2        8.06       45.82     40.49 o 
  -9  12   2      116.23      151.87     23.00 o 
  -8  12   2      101.39      119.85     26.74 o 
  -7  12   2       53.86       49.89     18.50 o 
  -6  12   2      132.17      167.89     32.04 o 
  -5  12   2       59.52       73.00     57.54 o 
  -4  12   2      134.65      165.96     26.11 o 
  -3  12   2       96.87       76.28     21.99 o 
  -2  12   2      141.95      157.50     25.16 o 
  -1  12   2       18.13       51.59     33.03 o 
   0  12   2       30.18       14.68     18.45 o 
   1  12   2       18.09       27.75     18.66 o 
   2  12   2      141.77      167.49     37.29 o 
   3  12   2       96.83       95.06     23.51 o 
   4  12   2      134.29      139.16     27.60 o 
   5  12   2       59.31       41.38     22.78 o 
   6  12   2      132.13      144.74     27.60 o 
   7  12   2       53.88       33.58     22.22 o 
   8  12   2      101.44      117.83     23.78 o 
   9  12   2      116.32      115.07     33.15 o 
  10  12   2        8.04       27.81     29.00 o 
 -10  13   2       28.88       74.58     45.82 o 
  -9  13   2       37.83       42.19     21.28 o 
  -8  13   2       81.42       78.97     32.43 o 
  -7  13   2       66.70       56.80     27.00 o 
  -6  13   2       19.44       55.35     19.71 o 
  -5  13   2        3.96        8.93     16.94 o 
  -4  13   2      102.61      100.89     36.23 o 
  -3  13   2      118.92       97.97     38.36 o 
  -2  13   2      382.02      406.43     37.91 o 
  -1  13   2      524.06      562.30     43.68 o 
   0  13   2      259.19      285.22     33.47 o 
   1  13   2      524.37      579.00     44.79 o 
   2  13   2      382.22      392.50     43.15 o 
   3  13   2      118.82       88.13     24.83 o 
   4  13   2      102.89       62.10     27.70 o 
   5  13   2        3.97        3.60     21.23 o 
   6  13   2       19.58       56.40     23.55 o 
   7  13   2       66.74       14.19     19.38 o 
   8  13   2       81.54       83.92     23.43 o 
   9  13   2       37.86        8.27     20.99 o 
  10  13   2       28.89       37.29     44.75 o 
  -9  14   2        6.58       10.65     40.49 o 
  -8  14   2       47.96       69.55     24.51 o 
  -7  14   2       24.75      -14.18     24.48 o 
  -6  14   2       64.60       18.18     25.63 o 
  -5  14   2       98.88       70.29     20.48 o 
  -4  14   2      196.71      209.45     42.09 o 
  -3  14   2      347.13      410.95     39.42 o 
  -2  14   2       12.35       25.46     22.14 o 
  -1  14   2      182.08      214.33     31.96 o 
   0  14   2      309.22      411.56    100.16 o 
   1  14   2      181.85      233.28     33.12 o 
   2  14   2       12.31       59.38     24.07 o 
   3  14   2      347.61      398.77     39.51 o 
   4  14   2      196.76      184.48     36.23 o 
   5  14   2       98.87       42.13     24.27 o 
   6  14   2       64.62       36.51     29.83 o 
   7  14   2       24.75        0.17     19.12 o 
   8  14   2       48.02       41.84     22.05 o 
   9  14   2        6.50       47.95     45.82 o 
  -8  15   2       31.42       50.79     25.04 o 
  -7  15   2       43.42       82.04     42.62 o 
  -6  15   2       17.04      -22.75     22.75 o 
  -5  15   2       50.67       97.37     46.31 o 
  -4  15   2       58.82       81.12     24.83 o 
  -3  15   2        5.24       40.88     25.04 o 
  -2  15   2       26.83       33.95     22.45 o 
  -1  15   2      338.03      350.99     38.75 o 
   0  15   2       36.27       46.37     24.48 o 
   1  15   2      337.94      397.99     39.55 o 
   2  15   2       26.78        3.73     30.37 o 
   3  15   2        5.27       28.36     23.32 o 
   4  15   2       58.82       51.17     40.49 o 
   5  15   2       50.70       36.39     24.27 o 
   6  15   2       17.09       11.91     22.53 o 
   7  15   2       43.53       65.20     27.12 o 
   8  15   2       31.35       18.72     29.30 o 
  -7  16   2       26.30       52.21     42.62 o 
  -6  16   2       15.40       76.71     42.62 o 
  -5  16   2       11.57       22.51     45.82 o 
  -4  16   2       37.51       52.78     24.06 o 
  -3  16   2        8.47       15.14     31.96 o 
  -2  16   2       71.91       66.84     43.68 o 
  -1  16   2        7.47       19.82     25.57 o 
   0  16   2        7.47       47.01     23.97 o 
   1  16   2        7.38       -0.45     21.38 o 
   2  16   2       71.72       56.64     56.47 o 
   3  16   2        8.49       52.74     24.86 o 
   4  16   2       37.61       52.21     29.83 o 
   5  16   2       11.61       38.42     23.97 o 
   6  16   2       15.41       27.55     26.08 o 
   7  16   2       26.38       29.92     34.63 o 
  -6  17   2       18.91       36.23     41.55 o 
  -5  17   2       21.50        1.07     35.16 o 
  -4  17   2       12.88       54.73     26.67 o 
  -3  17   2        1.58       26.10     51.14 o 
  -2  17   2       10.02       24.23     23.32 o 
  -1  17   2       10.45       32.94     33.56 o 
   0  17   2       41.15       59.24     25.16 o 
   1  17   2       10.51       15.63     23.65 o 
   2  17   2        9.92       21.93     23.32 o 
   3  17   2        1.57       17.53     24.56 o 
   4  17   2       12.86       40.42     26.10 o 
   5  17   2       21.50       40.46     25.59 o 
   6  17   2       18.89       47.49     27.85 o 
  -4  18   2       22.63       48.29     26.55 o 
  -3  18   2        5.50      -10.18     22.97 o 
  -2  18   2        8.95       19.18     23.55 o 
  -1  18   2        7.86       66.47     26.67 o 
   0  18   2        2.71       49.01     24.86 o 
   1  18   2        7.90       -1.69     27.17 o 
   2  18   2        8.97       91.44     28.94 o 
   3  18   2        5.46       48.48     26.84 o 
   4  18   2       22.72       71.40     28.92 o 
  -2  19   2        8.04      -19.39     25.57 o 
  -1  19   2       29.38       49.07     27.75 o 
   0  19   2        1.22       -2.66     24.86 o 
   1  19   2       29.29       44.75     27.49 o 
   2  19   2        8.04      -11.64     25.23 o 
   1   0   3    24216.27    23604.71    564.55 o 
   2   0   3      912.11      927.12     27.93 o 
   3   0   3     6551.22     6660.64    184.09 o 
   4   0   3      107.71      124.68     21.35 o 
   5   0   3      879.51      964.32     37.51 o 
   6   0   3      103.04       99.12     10.33 o 
   7   0   3      262.97      298.44     28.30 o 
   8   0   3      487.78      580.49     28.30 o 
   9   0   3      168.05      150.47     15.85 o 
  10   0   3      355.96      334.47     30.93 o 
  11   0   3        1.54       -7.45     16.57 o 
  12   0   3       96.32      111.50     35.16 o 
  13   0   3        0.58      -34.10     34.10 o 
 -13   1   3       38.66        6.39     38.36 o 
 -12   1   3        9.52       -8.94     16.59 o 
 -11   1   3      205.64      185.26     21.53 o 
 -10   1   3      546.78      553.69     33.49 o 
  -9   1   3      433.76      464.60     23.11 o 
  -8   1   3      339.89      342.32     19.93 o 
  -7   1   3      286.86      281.89     29.68 o 
  -6   1   3      438.95      456.52     28.63 o 
  -5   1   3       62.06       56.93     13.40 o 
  -4   1   3      561.85      555.45     24.86 o 
  -3   1   3     2612.59     2565.68     64.78 o 
  -2   1   3     1475.99     1484.98     43.41 o 
  -1   1   3     3556.67     3124.39     88.70 o 
   0   1   3     5308.88     5364.28    206.98 o 
   1   1   3     3564.34     3373.24     83.54 o 
   2   1   3     1476.04     1525.55     50.84 o 
   3   1   3     2610.91     2623.80     64.85 o 
   4   1   3      563.11      579.85     20.86 o 
   5   1   3       61.61       67.57      7.08 o 
   6   1   3      438.40      442.18     29.12 o 
   7   1   3      285.75      346.98     22.09 o 
   8   1   3      340.93      367.60     20.30 o 
   9   1   3      433.20      443.70     33.04 o 
  10   1   3      545.87      524.74     31.73 o 
  11   1   3      205.33      185.54     25.33 o 
  12   1   3        9.56       12.28     17.67 o 
  13   1   3       38.73       40.49     44.75 o 
 -13   2   3        1.58      -29.83     34.10 o 
 -12   2   3       14.57       33.97     18.71 o 
 -11   2   3      312.32      324.05     26.22 o 
 -10   2   3       12.78       -9.29     13.49 o 
  -9   2   3      400.90      437.10     22.61 o 
  -8   2   3      542.44      554.38     24.14 o 
  -7   2   3      156.32      157.18     11.46 o 
  -6   2   3       36.04       61.26     14.38 o 
  -5   2   3     1973.33     1996.94     75.82 o 
  -4   2   3     2011.93     2192.12     91.32 o 
  -3   2   3      985.53      949.54     37.22 o 
  -2   2   3     3646.03     3664.89    110.78 o 
  -1   2   3    15779.13    14427.18    403.95 o 
   0   2   3    18876.02    16614.93    397.68 o 
   1   2   3    15778.62    15835.37    551.03 o 
   2   2   3     3651.49     3531.44     99.75 o 
   3   2   3      984.42      953.28     26.07 o 
   4   2   3     2011.06     2247.20     61.81 o 
   5   2   3     1972.41     2001.34     58.63 o 
   6   2   3       35.94       23.41     18.11 o 
   7   2   3      156.81      154.10     12.93 o 
   8   2   3      541.96      554.17     24.27 o 
   9   2   3      401.30      387.71     32.91 o 
  10   2   3       12.78       -5.78     13.99 o 
  11   2   3      311.82      269.89     29.96 o 
  12   2   3       14.43       23.94     18.01 o 
  13   2   3        1.58      -35.16     35.16 o 
 -13   3   3       31.17      -29.83     30.90 o 
 -12   3   3       18.89        2.11     15.48 o 
 -11   3   3       79.99       78.89     17.96 o 
 -10   3   3      112.05       94.39     17.94 o 
  -9   3   3       16.70        8.52     14.30 o 
  -8   3   3       69.35       58.13     13.55 o 
  -7   3   3      488.85      478.90     21.08 o 
  -6   3   3     1000.01     1029.17     34.49 o 
  -5   3   3      817.73      843.59     44.79 o 
  -4   3   3     5791.24     6133.38    329.60 o 
  -3   3   3     6159.70     5844.34    174.60 o 
  -2   3   3     2300.51     2052.21     58.70 o 
  -1   3   3     2128.26     1959.79     56.59 o 
   0   3   3     4664.04     4467.09    209.90 o 
   1   3   3     2130.83     2045.65     66.22 o 
   2   3   3     2298.69     2087.94     60.04 o 
   3   3   3     6165.00     5791.12    141.58 o 
   4   3   3     5787.68     5965.29    164.44 o 
   5   3   3      818.03      975.21     67.44 o 
   6   3   3      999.70     1048.49     30.78 o 
   7   3   3      489.06      506.52     19.05 o 
   8   3   3       69.91       59.13     10.57 o 
   9   3   3       16.52       12.78     10.01 o 
  10   3   3      112.07      114.43     22.20 o 
  11   3   3       79.96       71.90     20.29 o 
  12   3   3       18.84      -19.18     37.29 o 
  13   3   3       31.18      -33.03     37.29 o 
 -13   4   3       31.27       10.59     27.17 o 
 -12   4   3       24.83       12.85     26.61 o 
 -11   4   3       27.75       27.36     20.51 o 
 -10   4   3      457.46      470.48     30.60 o 
  -9   4   3      366.42      384.12     28.00 o 
  -8   4   3      249.83      248.03     15.78 o 
  -7   4   3       22.06       25.62      6.72 o 
  -6   4   3      392.81      393.99     29.15 o 
  -5   4   3      170.25      144.78     19.18 o 
  -4   4   3     4538.95     4702.18    133.03 o 
  -3   4   3     1441.94     1464.49     50.11 o 
  -2   4   3     3097.30     2898.54     95.10 o 
  -1   4   3     2027.48     1773.22     52.58 o 
   0   4   3     4633.47     4043.87    158.21 o 
   1   4   3     2027.28     1896.71    133.72 o 
   2   4   3     3094.61     2958.50     96.15 o 
   3   4   3     1444.09     1403.20     43.40 o 
   4   4   3     4538.41     4870.17    118.89 o 
   5   4   3      170.24      179.31     28.20 o 
   6   4   3      393.26      416.32     19.90 o 
   7   4   3       22.14       17.81     10.61 o 
   8   4   3      249.98      264.28     23.53 o 
   9   4   3      366.34      358.75     23.07 o 
  10   4   3      457.70      523.88     40.35 o 
  11   4   3       27.68       38.25     18.20 o 
  12   4   3       24.80      -30.90     38.36 o 
  13   4   3       31.25        5.33     45.82 o 
 -13   5   3       58.02       31.43     46.35 o 
 -12   5   3       57.11       48.52     18.36 o 
 -11   5   3       15.25        1.81     14.62 o 
 -10   5   3        6.47       10.56     14.06 o 
  -9   5   3      185.16      178.68     19.35 o 
  -8   5   3      161.49      139.02     12.42 o 
  -7   5   3       39.38       36.72     11.80 o 
  -6   5   3      403.02      413.66     24.26 o 
  -5   5   3     1165.99     1239.64     48.69 o 
  -4   5   3      403.40      444.30     22.89 o 
  -3   5   3     1160.81     1061.60     40.84 o 
  -2   5   3     1894.99     1767.66     60.63 o 
  -1   5   3      469.01      467.96     27.09 o 
   0   5   3      784.26      863.64     41.06 o 
   1   5   3      469.22      507.04     28.94 o 
   2   5   3     1898.05     1717.87     74.96 o 
   3   5   3     1158.74     1086.51     41.69 o 
   4   5   3      404.46      428.77     18.40 o 
   5   5   3     1165.70     1283.28     50.01 o 
   6   5   3      403.26      473.63     40.01 o 
   7   5   3       39.64       45.51      9.40 o 
   8   5   3      161.50      166.94     13.75 o 
   9   5   3      185.22      153.82     24.02 o 
  10   5   3        6.44       -8.11     11.89 o 
  11   5   3       15.31       -4.69     14.69 o 
  12   5   3       57.09       60.73     45.82 o 
  13   5   3       58.09       78.85     51.14 o 
 -13   6   3       43.41       37.68     24.03 o 
 -12   6   3       34.18       57.89     18.22 o 
 -11   6   3       49.35       66.08     21.34 o 
 -10   6   3        9.77        9.69     14.23 o 
  -9   6   3      389.98      353.26     25.98 o 
  -8   6   3      560.52      506.75     30.24 o 
  -7   6   3      345.27      334.42     23.31 o 
  -6   6   3      225.15      195.36     22.01 o 
  -5   6   3      200.09      206.17     14.02 o 
  -4   6   3     1750.75     1898.50     69.36 o 
  -3   6   3      788.67      705.32     30.83 o 
  -2   6   3     2379.93     2338.44     96.76 o 
  -1   6   3      202.82      200.13     24.51 o 
   0   6   3      970.14      972.42     80.98 o 
   1   6   3      203.64      194.65     18.03 o 
   2   6   3     2381.78     2329.50    149.70 o 
   3   6   3      789.89      717.59     51.68 o 
   4   6   3     1750.54     1964.59     77.05 o 
   5   6   3      200.13      230.08     13.84 o 
   6   6   3      224.58      222.16     13.16 o 
   7   6   3      345.41      348.53     29.25 o 
   8   6   3      561.42      520.60     24.53 o 
   9   6   3      389.96      355.15     52.32 o 
  10   6   3        9.79       17.03     15.31 o 
  11   6   3       49.22       37.72     17.63 o 
  12   6   3       34.19       21.31     43.68 o 
  13   6   3       43.47       56.47     51.14 o 
 -12   7   3       33.00       25.38     17.17 o 
 -11   7   3       20.79       30.62     16.53 o 
 -10   7   3       66.12       68.20     25.11 o 
  -9   7   3      696.83      608.86     36.04 o 
  -8   7   3       55.34       60.68     15.50 o 
  -7   7   3      593.51      554.62     34.04 o 
  -6   7   3      255.47      267.04     25.72 o 
  -5   7   3      194.52      273.32     44.58 o 
  -4   7   3      515.01      590.62     58.09 o 
  -3   7   3     1325.54     1406.82     52.15 o 
  -2   7   3     3705.06     3608.32    148.01 o 
  -1   7   3     2568.19     2617.52    111.11 o 
   0   7   3     4081.38     4377.92    175.16 o 
   1   7   3     2568.55     2703.11    111.50 o 
   2   7   3     3705.60     3731.73    149.93 o 
   3   7   3     1324.19     1340.06     65.53 o 
   4   7   3      515.20      544.00     37.01 o 
   5   7   3      194.45      189.86     24.06 o 
   6   7   3      255.36      242.47     14.22 o 
   7   7   3      594.22      616.55     26.66 o 
   8   7   3       55.43       68.13     11.33 o 
   9   7   3      696.68      704.44     38.39 o 
  10   7   3       66.02       45.94     15.89 o 
  11   7   3       20.73       52.21     44.75 o 
  12   7   3       32.89       10.65     44.75 o 
 -12   8   3        9.64      -19.68     19.68 o 
 -11   8   3       27.77       38.43     17.69 o 
 -10   8   3       78.82       82.82     18.65 o 
  -9   8   3      284.83      312.61     35.81 o 
  -8   8   3       95.36       77.95     16.60 o 
  -7   8   3       58.45       82.94     29.85 o 
  -6   8   3      163.03      139.75     14.26 o 
  -5   8   3      525.52      506.65     27.40 o 
  -4   8   3      322.53      316.96     21.17 o 
  -3   8   3       37.49       33.26     11.10 o 
  -2   8   3       11.61       30.21     15.45 o 
  -1   8   3      188.68      207.00     38.89 o 
   0   8   3      738.43      775.32     62.86 o 
   1   8   3      189.10      176.36     20.30 o 
   2   8   3       11.68        2.23     12.01 o 
   3   8   3       37.55       19.23     13.79 o 
   4   8   3      322.26      256.17     26.55 o 
   5   8   3      524.53      466.27     36.26 o 
   6   8   3      163.10      150.34     15.62 o 
   7   8   3       58.22       69.00     12.65 o 
   8   8   3       95.33       98.65     16.87 o 
   9   8   3      284.33      302.38     24.93 o 
  10   8   3       78.84       73.18     17.12 o 
  11   8   3       27.81       -9.90     22.07 o 
  12   8   3        9.69       38.36     47.95 o 
 -12   9   3       20.30       69.26     43.68 o 
 -11   9   3       42.36       35.40     17.13 o 
 -10   9   3      114.43       97.37     20.14 o 
  -9   9   3      132.48      155.98     20.89 o 
  -8   9   3       27.34      -12.28     12.28 o 
  -7   9   3      207.63      179.00     17.08 o 
  -6   9   3     1053.89     1072.14     47.57 o 
  -5   9   3      194.28      151.67     26.10 o 
  -4   9   3      383.80      394.32     29.66 o 
  -3   9   3      224.14      235.32     22.27 o 
  -2   9   3      261.50      221.96     29.83 o 
  -1   9   3      380.40      370.29     29.00 o 
   0   9   3       75.74      102.94     24.51 o 
   1   9   3      380.50      396.88     29.75 o 
   2   9   3      261.29      281.97     25.62 o 
   3   9   3      224.02      181.34     23.65 o 
   4   9   3      383.04      349.82     31.10 o 
   5   9   3      194.16      182.92     41.55 o 
   6   9   3     1053.71     1016.81     60.68 o 
   7   9   3      207.53      216.37     18.20 o 
   8   9   3       27.43        9.94     24.83 o 
   9   9   3      132.09      145.77     31.21 o 
  10   9   3      114.53      152.36     31.48 o 
  11   9   3       42.32       20.03     24.64 o 
  12   9   3       20.29       -2.13     46.88 o 
 -11  10   3        8.18        8.03     20.81 o 
 -10  10   3        1.91      -15.14     15.14 o 
  -9  10   3       29.63        7.40     15.70 o 
  -8  10   3       71.37       62.50     17.51 o 
  -7  10   3      219.20      212.30     18.76 o 
  -6  10   3       86.91       70.27     18.09 o 
  -5  10   3      135.61      149.96     19.09 o 
  -4  10   3      133.80      134.98     18.16 o 
  -3  10   3      204.86      229.67     24.27 o 
  -2  10   3      543.00      574.35     37.58 o 
  -1  10   3      355.30      366.63     37.82 o 
   0  10   3      103.67      107.13     19.95 o 
   1  10   3      354.66      325.61     29.38 o 
   2  10   3      543.61      514.06     37.58 o 
   3  10   3      204.94      171.25     24.83 o 
   4  10   3      133.83      126.36     35.69 o 
   5  10   3      135.46      179.82     41.55 o 
   6  10   3       87.01       67.13     23.79 o 
   7  10   3      219.12      214.25     25.25 o 
   8  10   3       71.52       65.48     21.09 o 
   9  10   3       29.62       -0.19     25.09 o 
  10  10   3        1.92      -20.03     23.45 o 
  11  10   3        8.18      -25.57     25.57 o 
 -11  11   3       14.54       98.02     47.95 o 
 -10  11   3        2.65        1.03     19.58 o 
  -9  11   3        1.79      -14.22     14.22 o 
  -8  11   3        4.21        0.80     14.31 o 
  -7  11   3       29.16       18.63     14.50 o 
  -6  11   3      321.61      333.66     27.27 o 
  -5  11   3      744.75      700.90     38.87 o 
  -4  11   3       11.54       -4.02     21.79 o 
  -3  11   3      447.40      404.59     33.78 o 
  -2  11   3       27.03       24.05     17.90 o 
  -1  11   3      408.61      495.16     36.82 o 
   0  11   3      385.98      489.92     37.67 o 
   1  11   3      408.64      469.53     83.11 o 
   2  11   3       27.09        7.69     17.28 o 
   3  11   3      447.80      396.12     34.98 o 
   4  11   3       11.58      -12.79     17.34 o 
   5  11   3      745.14      693.60     49.30 o 
   6  11   3      321.75      343.95     58.60 o 
   7  11   3       29.07       15.60     19.12 o 
   8  11   3        4.27       -2.93     17.99 o 
   9  11   3        1.74      -23.55     24.73 o 
  10  11   3        2.63      -33.03     33.03 o 
  11  11   3       14.53       11.85     55.41 o 
 -10  12   3        5.94       26.00     21.28 o 
  -9  12   3       36.82       32.44     18.01 o 
  -8  12   3       25.39       30.40     16.93 o 
  -7  12   3        0.93       -6.96     22.45 o 
  -6  12   3       35.17       41.91     22.77 o 
  -5  12   3     1011.23      926.68     68.74 o 
  -4  12   3      506.00      452.45     31.11 o 
  -3  12   3       57.45       44.30     19.68 o 
  -2  12   3      127.45      116.73     23.97 o 
  -1  12   3       51.99       35.85     46.35 o 
   0  12   3      213.72      223.85     37.29 o 
   1  12   3       52.16       69.39     21.06 o 
   2  12   3      127.64      133.16     28.24 o 
   3  12   3       57.31       49.44     21.23 o 
   4  12   3      505.85      478.96     92.70 o 
   5  12   3     1010.59      964.02     91.10 o 
   6  12   3       35.28       37.53     23.30 o 
   7  12   3        0.95      -11.55     18.37 o 
   8  12   3       25.35        4.22     19.93 o 
   9  12   3       36.79       21.70     28.51 o 
  10  12   3        5.97       -6.05     41.55 o 
 -10  13   3       13.50       59.67     41.55 o 
  -9  13   3      114.91      131.99     28.77 o 
  -8  13   3        9.55        1.14     18.35 o 
  -7  13   3        4.50       20.72     23.72 o 
  -6  13   3       10.97       34.39     25.57 o 
  -5  13   3      103.90       87.53     23.57 o 
  -4  13   3      334.01      356.47     58.41 o 
  -3  13   3       43.03        9.44     27.70 o 
  -2  13   3      153.20      184.95     28.82 o 
  -1  13   3      131.58      119.52     25.58 o 
   0  13   3      177.23      171.29     41.55 o 
   1  13   3      131.94      146.35     27.12 o 
   2  13   3      153.38      158.85     29.00 o 
   3  13   3       43.06       16.49     21.23 o 
   4  13   3      334.00      272.02     33.80 o 
   5  13   3      103.79       84.33     32.50 o 
   6  13   3       11.00       15.70     22.01 o 
   7  13   3        4.49       15.83     19.43 o 
   8  13   3        9.56      -19.00     19.30 o 
   9  13   3      114.75      142.44     26.44 o 
  10  13   3       13.53       41.55     45.82 o 
  -9  14   3       17.05       13.55     20.42 o 
  -8  14   3        0.76       -3.75     17.05 o 
  -7  14   3        9.71      -17.58     24.86 o 
  -6  14   3        7.74      -13.06     37.29 o 
  -5  14   3       25.24       23.33     17.86 o 
  -4  14   3       56.65       49.52     21.22 o 
  -3  14   3      275.07      280.90     33.50 o 
  -2  14   3       17.09       21.84     22.27 o 
  -1  14   3      226.96      237.06     33.12 o 
   0  14   3      692.48      846.33    141.71 o 
   1  14   3      226.78      248.35     33.12 o 
   2  14   3       17.16       -6.65     21.46 o 
   3  14   3      275.01      310.02     35.78 o 
   4  14   3       56.72       54.18     24.27 o 
   5  14   3       25.21       13.32     22.38 o 
   6  14   3        7.71       -2.42     21.76 o 
   7  14   3        9.75      -11.55     21.89 o 
   8  14   3        0.76      -18.62     42.06 o 
   9  14   3       17.03       24.61     26.88 o 
  -8  15   3        0.17       32.99     20.96 o 
  -7  15   3       17.14      -31.96     31.96 o 
  -6  15   3       73.54       26.36     35.16 o 
  -5  15   3       61.83       48.35     19.91 o 
  -4  15   3        9.51        1.91     17.56 o 
  -3  15   3      196.92      271.43     34.13 o 
  -2  15   3       94.70       91.29     25.62 o 
  -1  15   3      328.14      376.29     58.60 o 
   0  15   3        4.67       -3.74     20.71 o 
   1  15   3      328.49      384.69     39.55 o 
   2  15   3       94.56      117.84     27.43 o 
   3  15   3      197.05      267.89     35.39 o 
   4  15   3        9.57       -3.49     20.46 o 
   5  15   3       61.80       65.46     25.79 o 
   6  15   3       73.54       78.15     27.39 o 
   7  15   3       17.07        7.02     23.65 o 
   8  15   3        0.18        6.35     30.37 o 
  -7  16   3       31.63       71.39     44.75 o 
  -6  16   3       21.38      -20.24     35.16 o 
  -5  16   3       22.63      -19.18     34.10 o 
  -4  16   3        1.75      -13.74     17.25 o 
  -3  16   3       75.19      114.75     27.09 o 
  -2  16   3       63.38       48.08     23.32 o 
  -1  16   3        5.56      -19.55     19.55 o 
   0  16   3        1.88       -7.55     21.46 o 
   1  16   3        5.56       27.17     21.85 o 
   2  16   3       63.24       86.26     27.49 o 
   3  16   3       75.06      120.48     28.25 o 
   4  16   3        1.74       11.72     21.38 o 
   5  16   3       22.70      -10.92     22.27 o 
   6  16   3       21.41        5.60     25.16 o 
   7  16   3       31.74       37.45     27.09 o 
  -6  17   3        9.83       40.49     43.68 o 
  -5  17   3       10.24      119.33     46.88 o 
  -4  17   3       92.17      157.14     30.64 o 
  -3  17   3       10.73        9.20     21.23 o 
  -2  17   3        1.94        5.94     26.64 o 
  -1  17   3        0.22      -13.60     20.63 o 
   0  17   3       28.87       24.40     22.75 o 
   1  17   3        0.21       27.17     22.60 o 
   2  17   3        1.95       20.17     22.45 o 
   3  17   3       10.86       -0.30     22.90 o 
   4  17   3       92.18      151.38     70.85 o 
   5  17   3       10.24        5.08     24.07 o 
   6  17   3        9.80      -19.30     23.30 o 
  -4  18   3        7.94       19.18     37.29 o 
  -3  18   3       36.20       56.66     27.31 o 
  -2  18   3       28.72      100.41     28.16 o 
  -1  18   3        1.73       12.04     24.83 o 
   0  18   3        0.01       -7.35     21.81 o 
   1  18   3        1.72      -11.55     21.38 o 
   2  18   3       28.77       33.79     25.16 o 
   3  18   3       36.27       44.29     27.09 o 
   4  18   3        7.92        2.22     26.34 o 
  -1  19   3        5.12       -4.40     27.70 o 
   0  19   3        0.85        4.56     25.58 o 
   1  19   3        5.10       13.32     25.62 o 
   0   0   4   109846.02   102314.83   3149.60 o 
   1   0   4    48350.91    46785.84   1019.09 o 
   2   0   4     4373.07     4000.20     97.76 o 
   3   0   4     1573.59     1511.99     43.74 o 
   4   0   4      135.66      142.50     15.76 o 
   5   0   4     2407.83     2562.48     82.74 o 
   6   0   4      706.89      686.34     31.83 o 
   7   0   4       22.72       13.56      7.34 o 
   8   0   4       86.73       87.68     10.68 o 
   9   0   4       15.30       -5.60      9.81 o 
  10   0   4      440.98      430.49     28.85 o 
  11   0   4      521.51      536.07     55.41 o 
  12   0   4      101.48       82.44     21.62 o 
  13   0   4        0.67      -37.29     37.29 o 
 -13   1   4       14.52      -23.44     27.70 o 
 -12   1   4       13.91       -9.59     16.29 o 
 -11   1   4       45.91       31.33     19.20 o 
 -10   1   4      264.84      262.10     27.89 o 
  -9   1   4     1069.19     1031.02     48.75 o 
  -8   1   4      428.35      441.69     20.87 o 
  -7   1   4      270.58      272.41     14.85 o 
  -6   1   4      549.96      595.09     22.33 o 
  -5   1   4     1279.52     1263.87     38.86 o 
  -4   1   4     5239.46     5260.07    166.49 o 
  -3   1   4     1516.85     1358.59     47.34 o 
  -2   1   4     3343.48     3093.08     86.96 o 
  -1   1   4     2629.10     2399.90     67.52 o 
   0   1   4      419.47      480.40     12.94 o 
   1   1   4     2631.54     2457.07     55.22 o 
   2   1   4     3342.92     3188.36    101.09 o 
   3   1   4     1519.33     1386.27     47.02 o 
   4   1   4     5238.52     5208.72    143.42 o 
   5   1   4     1279.98     1242.72     39.05 o 
   6   1   4      550.05      577.10     19.99 o 
   7   1   4      271.05      285.92     13.39 o 
   8   1   4      429.36      461.32     21.68 o 
   9   1   4     1068.86     1077.55     38.65 o 
  10   1   4      265.24      267.44     28.57 o 
  11   1   4       45.76       27.43     18.11 o 
  12   1   4       13.90        3.04     17.06 o 
  13   1   4       14.51       13.85     41.55 o 
 -13   2   4        7.94       -7.40     18.88 o 
 -12   2   4       30.28       32.56     19.97 o 
 -11   2   4       17.78        3.44     13.98 o 
 -10   2   4      119.22      138.07     18.98 o 
  -9   2   4      373.32      347.06     25.09 o 
  -8   2   4      567.22      551.05     23.39 o 
  -7   2   4      861.96      879.71     34.80 o 
  -6   2   4      300.43      288.70     15.90 o 
  -5   2   4      915.38      906.61     33.21 o 
  -4   2   4     1984.01     1917.38     81.74 o 
  -3   2   4     2945.42     2679.77    109.24 o 
  -2   2   4     1307.10     1309.31     45.31 o 
  -1   2   4    26221.07    24705.94    678.58 o 
   0   2   4      746.64      732.10     18.96 o 
   1   2   4    26222.04    26068.74    774.56 o 
   2   2   4     1306.98     1319.59     40.07 o 
   3   2   4     2943.76     2754.32    110.36 o 
   4   2   4     1984.32     1967.02     65.88 o 
   5   2   4      915.16      865.32     28.95 o 
   6   2   4      300.60      323.87     14.08 o 
   7   2   4      863.17      858.39     27.62 o 
   8   2   4      568.36      560.79     24.55 o 
   9   2   4      373.53      383.24     21.30 o 
  10   2   4      119.02      107.66     21.78 o 
  11   2   4       17.87       31.95     42.09 o 
  12   2   4       30.38       33.46     19.70 o 
  13   2   4        7.96        9.59     40.49 o 
 -13   3   4       39.50       46.28     22.01 o 
 -12   3   4        7.29       -0.84     16.75 o 
 -11   3   4       63.02       65.30     17.24 o 
 -10   3   4      286.23      314.01     24.72 o 
  -9   3   4       17.98      -10.03     12.50 o 
  -8   3   4      158.20      162.85     12.29 o 
  -7   3   4      499.04      500.30     21.31 o 
  -6   3   4      679.14      683.00     25.88 o 
  -5   3   4     1014.04     1071.28     42.64 o 
  -4   3   4     3118.91     3301.51    148.07 o 
  -3   3   4     2277.13     2137.27     72.18 o 
  -2   3   4      277.06      258.77     11.40 o 
  -1   3   4      994.98      871.88     27.93 o 
   0   3   4    22102.68    20281.32    542.73 o 
   1   3   4      996.80      918.98     41.93 o 
   2   3   4      276.53      265.95     18.45 o 
   3   3   4     2277.33     2152.61     54.86 o 
   4   3   4     3119.26     3231.85     90.85 o 
   5   3   4     1013.84     1145.17     47.28 o 
   6   3   4      679.31      730.09     23.30 o 
   7   3   4      499.11      485.38     19.10 o 
   8   3   4      158.16      154.80     15.47 o 
   9   3   4       17.89        8.74     11.31 o 
  10   3   4      286.24      223.64     27.79 o 
  11   3   4       63.05       26.29     17.90 o 
  12   3   4        7.29      -12.05     15.50 o 
  13   3   4       39.49        6.39     45.82 o 
 -13   4   4        3.07       11.48     22.38 o 
 -12   4   4       23.40      -16.57     21.31 o 
 -11   4   4       26.68        1.66     15.71 o 
 -10   4   4       72.48       55.10     17.65 o 
  -9   4   4       69.67       40.85     14.95 o 
  -8   4   4      134.91      150.34     12.11 o 
  -7   4   4       79.22       85.00     13.60 o 
  -6   4   4       57.53       43.43     11.74 o 
  -5   4   4       66.22       67.96     11.27 o 
  -4   4   4      819.71      781.89     58.05 o 
  -3   4   4      207.19      198.19     15.82 o 
  -2   4   4      739.73      691.89     27.40 o 
  -1   4   4      131.01      136.65     10.61 o 
   0   4   4     2314.44     2062.44     59.39 o 
   1   4   4      130.73      158.85     37.82 o 
   2   4   4      739.90      706.55     28.99 o 
   3   4   4      207.55      185.93     19.21 o 
   4   4   4      819.14      787.01     23.73 o 
   5   4   4       66.67       56.91      6.35 o 
   6   4   4       57.68       52.72      6.87 o 
   7   4   4       79.34       84.74     10.53 o 
   8   4   4      135.25      129.53     13.84 o 
   9   4   4       69.68       37.68     12.85 o 
  10   4   4       72.22       78.09     15.89 o 
  11   4   4       26.66      -19.18     19.18 o 
  12   4   4       23.42       22.52     18.29 o 
  13   4   4        3.02       10.65     45.82 o 
 -13   5   4       12.20       -2.09     29.30 o 
 -12   5   4       51.85       51.87     18.06 o 
 -11   5   4        0.70        1.81     14.70 o 
 -10   5   4       21.79       10.77     14.34 o 
  -9   5   4      127.30      114.92     17.74 o 
  -8   5   4      441.61      428.98     43.60 o 
  -7   5   4      435.40      353.14     23.57 o 
  -6   5   4       11.04       26.18     10.52 o 
  -5   5   4      900.05      873.22     38.81 o 
  -4   5   4      291.03      263.16     29.88 o 
  -3   5   4     1791.94     1782.02     62.01 o 
  -2   5   4     1849.62     1775.21     61.43 o 
  -1   5   4     2592.95     2363.49     82.20 o 
   0   5   4      378.04      354.31     23.36 o 
   1   5   4     2594.25     2659.45    102.84 o 
   2   5   4     1847.67     1785.58     77.59 o 
   3   5   4     1795.88     1780.51     63.70 o 
   4   5   4      291.37      280.98     14.10 o 
   5   5   4      900.53      954.70     28.13 o 
   6   5   4       11.01       14.97      9.29 o 
   7   5   4      435.76      389.77     20.55 o 
   8   5   4      441.09      472.17     22.77 o 
   9   5   4      127.43       95.29     15.55 o 
  10   5   4       21.64       28.64     18.05 o 
  11   5   4        0.68        0.99     15.71 o 
  12   5   4       51.92       54.34     45.82 o 
  13   5   4       12.18       39.42     49.01 o 
 -13   6   4       50.99       10.65     29.83 o 
 -12   6   4       17.77       17.30     16.91 o 
 -11   6   4        5.97       13.48     15.34 o 
 -10   6   4      260.71      272.50     52.05 o 
  -9   6   4       14.06       15.11     14.23 o 
  -8   6   4      413.85      380.77     26.23 o 
  -7   6   4      667.39      626.15     39.01 o 
  -6   6   4      204.03      187.25     22.16 o 
  -5   6   4     1010.90      972.23     34.93 o 
  -4   6   4      528.66      552.45     26.64 o 
  -3   6   4      778.01      736.37     31.45 o 
  -2   6   4     2159.73     2137.97     73.56 o 
  -1   6   4     4298.49     4290.96    174.77 o 
   0   6   4     1525.25     1473.65     65.14 o 
   1   6   4     4294.65     4531.97    175.92 o 
   2   6   4     2158.61     2115.23     91.54 o 
   3   6   4      779.02      706.65     41.36 o 
   4   6   4      528.93      562.26     34.60 o 
   5   6   4     1011.82     1050.86     31.57 o 
   6   6   4      204.16      228.13     12.07 o 
   7   6   4      667.90      642.01     45.06 o 
   8   6   4      414.26      394.35     26.52 o 
   9   6   4       14.09      -11.70     18.09 o 
  10   6   4      260.70      267.92     23.07 o 
  11   6   4        5.89        6.68     14.96 o 
  12   6   4       17.77       87.37     49.01 o 
  13   6   4       50.99       45.82     50.08 o 
 -12   7   4       27.69       22.55     25.66 o 
 -11   7   4        9.80        3.95     15.14 o 
 -10   7   4      222.82      215.84     41.29 o 
  -9   7   4      384.64      387.75     28.17 o 
  -8   7   4      174.51      155.32     24.30 o 
  -7   7   4        7.72        3.46     11.49 o 
  -6   7   4       67.61       82.10     11.60 o 
  -5   7   4      622.17      580.82     29.01 o 
  -4   7   4       36.83       31.62     10.13 o 
  -3   7   4     1226.28     1144.91     45.10 o 
  -2   7   4      958.87     1063.50     41.53 o 
  -1   7   4     2975.67     2965.46    123.17 o 
   0   7   4     1444.06     1416.73     65.14 o 
   1   7   4     2976.16     3024.07    124.31 o 
   2   7   4      957.58      980.55     68.72 o 
   3   7   4     1226.40     1148.63     75.65 o 
   4   7   4       36.97       33.47     16.12 o 
   5   7   4      622.53      569.70     30.02 o 
   6   7   4       67.69       76.78     10.48 o 
   7   7   4        7.78        1.86     11.64 o 
   8   7   4      174.76      139.11     24.75 o 
   9   7   4      384.32      428.07     28.79 o 
  10   7   4      222.76      210.59     21.54 o 
  11   7   4        9.77       26.24     19.18 o 
  12   7   4       27.72        8.52     44.75 o 
 -12   8   4       40.56       39.12     24.23 o 
 -11   8   4       76.75       35.98     24.05 o 
 -10   8   4        8.72      -11.21     22.72 o 
  -9   8   4       99.27       90.19     18.28 o 
  -8   8   4       86.14       92.06     21.25 o 
  -7   8   4       38.22       45.76     14.40 o 
  -6   8   4      229.26      238.91     16.89 o 
  -5   8   4       17.29       23.35     11.89 o 
  -4   8   4      177.27      172.45     15.90 o 
  -3   8   4      340.45      285.02     19.86 o 
  -2   8   4      233.47      247.47     21.99 o 
  -1   8   4     1392.31     1538.92     70.77 o 
   0   8   4        1.17       -5.86     12.05 o 
   1   8   4     1393.42     1541.73     71.19 o 
   2   8   4      232.74      199.21     33.56 o 
   3   8   4      341.24      340.32     28.19 o 
   4   8   4      177.03      119.13     21.23 o 
   5   8   4       17.42        2.02     17.12 o 
   6   8   4      228.58      246.04     19.09 o 
   7   8   4       38.21       35.76     12.32 o 
   8   8   4       86.15       90.08     17.19 o 
   9   8   4       99.16       97.37     17.88 o 
  10   8   4        8.77       16.46     14.28 o 
  11   8   4       76.61       60.02     20.97 o 
  12   8   4       40.59      136.38     55.41 o 
 -12   9   4        8.18       -4.82     21.88 o 
 -11   9   4       23.44       43.54     17.80 o 
 -10   9   4       46.83       50.89     17.89 o 
  -9   9   4        3.62       16.39     14.98 o 
  -8   9   4       31.04       35.97     15.38 o 
  -7   9   4       60.01       56.69     16.21 o 
  -6   9   4      669.70      663.44     35.24 o 
  -5   9   4     1344.28     1242.70     51.73 o 
  -4   9   4       65.61       50.06     13.77 o 
  -3   9   4      508.96      500.11     27.56 o 
  -2   9   4      402.48      387.49     29.58 o 
  -1   9   4      619.75      669.27     40.26 o 
   0   9   4     1303.66     1263.05     62.48 o 
   1   9   4      620.46      660.02     40.30 o 
   2   9   4      403.52      392.78     30.89 o 
   3   9   4      509.00      428.21     33.88 o 
   4   9   4       65.75       66.89     19.97 o 
   5   9   4     1343.91     1239.28     66.85 o 
   6   9   4      668.71      669.72    122.00 o 
   7   9   4       59.93       78.52     20.82 o 
   8   9   4       31.29       -2.13     24.27 o 
   9   9   4        3.56      -21.23     21.23 o 
  10   9   4       46.83      -18.40     24.56 o 
  11   9   4       23.41      -11.72     41.55 o 
  12   9   4        8.12       19.18     50.08 o 
 -11  10   4        8.35       15.17     20.15 o 
 -10  10   4       29.16       34.81     17.44 o 
  -9  10   4        2.39      -10.57     13.99 o 
  -8  10   4       18.37       15.79     15.24 o 
  -7  10   4       56.68       56.49     16.11 o 
  -6  10   4      105.96      103.38     17.81 o 
  -5  10   4      466.00      437.49     28.53 o 
  -4  10   4      645.48      588.49     31.94 o 
  -3  10   4       62.58       45.87     14.18 o 
  -2  10   4      380.19      419.33     31.70 o 
  -1  10   4       81.32       85.11     18.79 o 
   0  10   4        3.20        1.50     36.23 o 
   1  10   4       81.29       87.68     29.83 o 
   2  10   4      380.03      371.45     32.01 o 
   3  10   4       62.86       33.92     18.43 o 
   4  10   4      646.17      525.11     39.85 o 
   5  10   4      466.33      403.13     36.82 o 
   6  10   4      105.82       61.39     23.45 o 
   7  10   4       56.39       25.92     25.53 o 
   8  10   4       18.32      -15.19     17.79 o 
   9  10   4        2.44      -23.79     23.79 o 
  10  10   4       29.07       -0.56     26.11 o 
  11  10   4        8.41      -24.51     42.62 o 
 -11  11   4       16.96        5.77     20.54 o 
 -10  11   4        9.70       39.19     48.48 o 
  -9  11   4      112.95      114.10     33.88 o 
  -8  11   4      371.48      404.72     30.20 o 
  -7  11   4      153.57      153.22     26.32 o 
  -6  11   4       55.89       46.73     28.77 o 
  -5  11   4      231.61      246.50     23.51 o 
  -4  11   4       93.94       77.49     16.91 o 
  -3  11   4       29.49       -0.79     13.44 o 
  -2  11   4      991.49     1044.24     56.58 o 
  -1  11   4       79.34       67.07     33.03 o 
   0  11   4      285.82      272.76     28.63 o 
   1  11   4       79.34       71.39     19.59 o 
   2  11   4      991.03      969.64     56.49 o 
   3  11   4       29.54       34.68     18.94 o 
   4  11   4       94.23      102.72     26.10 o 
   5  11   4      232.13      236.53     76.71 o 
   6  11   4       56.07       63.24     24.06 o 
   7  11   4      153.85      188.84     29.88 o 
   8  11   4      371.86      391.71     32.99 o 
   9  11   4      113.10      121.32     32.71 o 
  10  11   4        9.69      -44.11     50.08 o 
  11  11   4       16.92       45.82     45.82 o 
 -10  12   4        5.31        8.19     31.96 o 
  -9  12   4       44.30       38.02     18.48 o 
  -8  12   4        4.12       20.00     15.69 o 
  -7  12   4       13.67       18.20     24.48 o 
  -6  12   4      513.91      564.93     46.33 o 
  -5  12   4      108.43      167.82     21.78 o 
  -4  12   4      198.95      165.46     21.76 o 
  -3  12   4       50.31       40.54     20.30 o 
  -2  12   4       41.27       31.76     20.24 o 
  -1  12   4        0.23       -9.49     16.19 o 
   0  12   4       17.04       37.31     19.95 o 
   1  12   4        0.22       18.65     26.10 o 
   2  12   4       41.43       32.95     20.30 o 
   3  12   4       50.27       22.89     29.30 o 
   4  12   4      198.95      164.99     28.60 o 
   5  12   4      108.19       88.01     25.86 o 
   6  12   4      514.14      566.29     45.66 o 
   7  12   4       13.65      -13.46     20.99 o 
   8  12   4        4.07        1.95     19.09 o 
   9  12   4       44.29       39.60     47.41 o 
  10  12   4        5.33       -5.63     58.07 o 
 -10  13   4        2.88       13.34     20.48 o 
  -9  13   4       44.29       73.89     22.74 o 
  -8  13   4      118.20      171.50     23.33 o 
  -7  13   4       72.21       30.48     25.58 o 
  -6  13   4       29.01       14.00     31.43 o 
  -5  13   4      239.80      225.46     32.80 o 
  -4  13   4      348.97      330.70     28.30 o 
  -3  13   4       22.33        5.45     29.30 o 
  -2  13   4      896.46      880.14     54.86 o 
  -1  13   4      296.63      311.30     44.75 o 
   0  13   4      426.53      424.69     38.75 o 
   1  13   4      297.21      284.53     33.12 o 
   2  13   4      897.73      829.97     55.37 o 
   3  13   4       22.36        8.52     21.10 o 
   4  13   4      349.90      267.91     34.13 o 
   5  13   4      239.59      242.34     33.47 o 
   6  13   4       29.00       40.84     22.67 o 
   7  13   4       72.21       50.99     27.70 o 
   8  13   4      118.08      118.38     25.99 o 
   9  13   4       44.28       55.86     34.30 o 
  10  13   4        2.89       31.96     43.68 o 
  -9  14   4        1.48       13.14     19.71 o 
  -8  14   4        7.06       12.79     18.50 o 
  -7  14   4        0.87      -22.87     23.44 o 
  -6  14   4       18.70       59.13     27.12 o 
  -5  14   4      244.18      219.06     74.58 o 
  -4  14   4      164.07      190.17     33.27 o 
  -3  14   4      136.63      101.18     53.81 o 
  -2  14   4      595.72      629.91     47.62 o 
  -1  14   4      389.07      372.32     37.91 o 
   0  14   4       58.09       64.20     27.17 o 
   1  14   4      389.18      395.16     39.16 o 
   2  14   4      595.81      652.03     48.90 o 
   3  14   4      136.85       90.97     36.23 o 
   4  14   4      163.77      179.92     30.02 o 
   5  14   4      244.58      190.57     31.96 o 
   6  14   4       18.63       31.39     24.27 o 
   7  14   4        0.87      -17.08     21.46 o 
   8  14   4        7.08      -13.08     25.18 o 
   9  14   4        1.48      -16.14     27.70 o 
  -8  15   4       46.90       71.11     24.23 o 
  -7  15   4        0.52       51.14     41.55 o 
  -6  15   4       36.33        7.51     25.58 o 
  -5  15   4       17.78       -4.94     23.72 o 
  -4  15   4       34.70        8.29     18.02 o 
  -3  15   4       31.95       37.90     20.46 o 
  -2  15   4      188.93      189.87     30.11 o 
  -1  15   4      155.27      157.35     29.88 o 
   0  15   4        4.96        2.87     25.57 o 
   1  15   4      155.17      244.11     33.15 o 
   2  15   4      189.05      183.86     53.81 o 
   3  15   4       32.11      -25.04     25.04 o 
   4  15   4       34.62       35.37     22.97 o 
   5  15   4       17.74       -5.29     26.64 o 
   6  15   4       36.26       24.46     44.22 o 
   7  15   4        0.50       -3.74     40.49 o 
   8  15   4       47.05       50.08     29.12 o 
  -7  16   4        5.57       22.38     43.68 o 
  -6  16   4       19.99       63.93     43.68 o 
  -5  16   4        0.14       42.62     36.23 o 
  -4  16   4       26.58       58.81     20.84 o 
  -3  16   4        9.54        8.52     20.71 o 
  -2  16   4        2.77       -2.66     21.06 o 
  -1  16   4      102.80      111.52     27.85 o 
   0  16   4        1.17      -11.60     26.64 o 
   1  16   4      102.75      142.25     55.94 o 
   2  16   4        2.75      -17.88     21.84 o 
   3  16   4        9.63       26.76     22.97 o 
   4  16   4       26.63       60.20     25.62 o 
   5  16   4        0.14        5.12     65.53 o 
   6  16   4       19.98       21.02     25.59 o 
   7  16   4        5.57       15.95     25.03 o 
  -6  17   4       10.11       17.05     38.36 o 
  -5  17   4       11.81       33.03     38.36 o 
  -4  17   4       49.71       51.14     41.55 o 
  -3  17   4       43.08       73.67     25.57 o 
  -2  17   4       32.60       24.51     28.77 o 
  -1  17   4       59.31       62.40     26.67 o 
   0  17   4       10.35       11.21     31.43 o 
   1  17   4       59.33       55.41     25.62 o 
   2  17   4       32.60       -1.08     22.56 o 
   3  17   4       43.16       74.34     28.25 o 
   4  17   4       49.88      112.65     30.11 o 
   5  17   4       11.83       20.54     37.82 o 
   6  17   4       10.17        4.01     51.68 o 
  -4  18   4        7.81       22.38     39.42 o 
  -3  18   4       20.59       66.96     26.36 o 
  -2  18   4        2.41       11.34     51.14 o 
  -1  18   4       24.15       -7.46     22.22 o 
   0  18   4        3.24       16.02     23.72 o 
   1  18   4       24.04       18.69     24.48 o 
   2  18   4        2.42      -20.78     22.60 o 
   3  18   4       20.51       63.25     42.62 o 
   4  18   4        7.80      -16.27     28.24 o 
   0  19   4       36.31       67.96     28.82 o 
   1   0   5     8228.01     8028.14    176.67 o 
   2   0   5     4830.71     5031.93    122.63 o 
   3   0   5       95.97       85.65      7.73 o 
   4   0   5      206.60      207.53     13.14 o 
   5   0   5      630.16      707.42     28.45 o 
   6   0   5      218.67      253.59     25.68 o 
   7   0   5        0.75       -3.82      6.14 o 
   8   0   5      584.19      589.48     30.68 o 
   9   0   5       17.90       10.62     18.07 o 
  10   0   5     1351.53     1169.49     63.50 o 
  11   0   5       53.99       49.76     26.64 o 
  12   0   5        5.88        6.27     17.26 o 
  13   0   5       45.11       26.57     20.96 o 
 -13   1   5        9.55      -32.79     64.99 o 
 -12   1   5        6.47       -0.46     16.13 o 
 -11   1   5       28.80       -3.15     16.89 o 
 -10   1   5        8.81        5.91     16.56 o 
  -9   1   5      459.15      454.77     34.11 o 
  -8   1   5       54.12       42.82      8.67 o 
  -7   1   5      150.39      152.63     11.10 o 
  -6   1   5      983.80     1072.49     34.86 o 
  -5   1   5      651.99      645.92     27.83 o 
  -4   1   5     1490.49     1420.32     51.01 o 
  -3   1   5     1286.22     1198.82     42.38 o 
  -2   1   5     2679.06     2552.92     71.90 o 
  -1   1   5     4763.41     4503.28     93.60 o 
   0   1   5     9324.43     9075.35    199.08 o 
   1   1   5     4756.64     4639.19    101.63 o 
   2   1   5     2675.80     2551.60     71.88 o 
   3   1   5     1285.25     1223.76     53.83 o 
   4   1   5     1488.13     1473.20     55.06 o 
   5   1   5      651.70      608.91     22.70 o 
   6   1   5      983.67     1068.78     35.23 o 
   7   1   5      149.99      172.05     11.95 o 
   8   1   5       54.40       52.13      9.87 o 
   9   1   5      459.29      385.74     32.74 o 
  10   1   5        8.87        3.44     19.18 o 
  11   1   5       28.66       11.05     38.89 o 
  12   1   5        6.50      -12.57     16.72 o 
  13   1   5        9.52      -11.83     26.64 o 
 -13   2   5       13.94       33.09     20.78 o 
 -12   2   5        1.98      -27.17     27.17 o 
 -11   2   5       94.56       87.47     21.69 o 
 -10   2   5      422.23      350.17     26.21 o 
  -9   2   5      623.97      543.88     38.03 o 
  -8   2   5      141.78      140.18     11.46 o 
  -7   2   5       35.40       45.37      7.01 o 
  -6   2   5      567.85      581.10     21.85 o 
  -5   2   5       75.54       61.80      9.96 o 
  -4   2   5     1867.21     1846.44     63.12 o 
  -3   2   5      145.22      158.99     11.04 o 
  -2   2   5      819.35      807.32     37.67 o 
  -1   2   5     3024.15     2840.93     71.65 o 
   0   2   5    16957.25    16206.37    354.58 o 
   1   2   5     3022.90     2937.66     65.81 o 
   2   2   5      818.40      813.37     27.53 o 
   3   2   5      145.12      159.34     31.43 o 
   4   2   5     1867.50     1820.60     84.71 o 
   5   2   5       75.56       65.15      8.23 o 
   6   2   5      567.71      575.35     23.10 o 
   7   2   5       35.59       34.68      8.94 o 
   8   2   5      141.46      145.48     17.38 o 
   9   2   5      624.45      633.63     31.31 o 
  10   2   5      422.26      381.23     33.01 o 
  11   2   5       94.30      108.52     34.63 o 
  12   2   5        1.97       -9.43     17.06 o 
  13   2   5       13.92       21.31     44.75 o 
 -13   3   5       28.78       26.49     21.46 o 
 -12   3   5       66.11       69.92     21.99 o 
 -11   3   5       66.63       53.25     19.55 o 
 -10   3   5      316.96      305.97     26.58 o 
  -9   3   5      382.80      379.13     40.73 o 
  -8   3   5       61.17       64.52     14.23 o 
  -7   3   5      763.54      731.19     27.42 o 
  -6   3   5     1049.55     1060.81     43.67 o 
  -5   3   5      535.94      523.33     25.39 o 
  -4   3   5      792.57      819.69     32.57 o 
  -3   3   5      624.88      641.28     27.59 o 
  -2   3   5      103.98      108.71     11.66 o 
  -1   3   5     1261.40     1144.20     35.12 o 
   0   3   5      485.55      443.31     15.26 o 
   1   3   5     1257.57     1178.33     29.15 o 
   2   3   5      104.37      107.52      7.74 o 
   3   3   5      624.75      667.03     28.74 o 
   4   3   5      792.96      775.16     41.57 o 
   5   3   5      536.78      532.81     24.40 o 
   6   3   5     1049.57     1132.00     32.31 o 
   7   3   5      763.60      756.15     28.84 o 
   8   3   5       61.19       67.52     12.83 o 
   9   3   5      382.83      399.74     33.19 o 
  10   3   5      316.64      273.92     30.13 o 
  11   3   5       66.56       71.07     28.24 o 
  12   3   5       66.26       75.14     22.07 o 
  13   3   5       28.86      -39.42     39.42 o 
 -13   4   5       29.38       -5.45     26.10 o 
 -12   4   5        0.04      -12.50     36.23 o 
 -11   4   5        5.17       13.34     16.20 o 
 -10   4   5      165.07      155.17     22.26 o 
  -9   4   5        5.65        6.73     16.40 o 
  -8   4   5       78.53       57.02     14.44 o 
  -7   4   5      583.42      558.53     41.49 o 
  -6   4   5     1694.41     1808.49     74.92 o 
  -5   4   5      136.77      153.13     14.49 o 
  -4   4   5     1958.67     2008.30    102.93 o 
  -3   4   5     4394.40     4295.31    139.78 o 
  -2   4   5     1059.81     1077.47     38.56 o 
  -1   4   5     2177.46     2001.25     65.98 o 
   0   4   5      222.34      221.00     13.70 o 
   1   4   5     2177.60     1920.46     57.11 o 
   2   4   5     1060.60     1051.03     40.15 o 
   3   4   5     4392.52     4473.95    142.90 o 
   4   4   5     1958.06     1973.40     52.01 o 
   5   4   5      136.69      146.19      8.75 o 
   6   4   5     1695.64     1746.16     47.92 o 
   7   4   5      583.65      585.84     24.77 o 
   8   4   5       78.48       81.72     13.93 o 
   9   4   5        5.72        4.55     11.74 o 
  10   4   5      164.90      134.25     22.89 o 
  11   4   5        5.20      -10.78     18.11 o 
  12   4   5        0.04       14.73     17.33 o 
  13   4   5       29.45       -6.39     44.75 o 
 -13   5   5       12.15      -17.05     28.77 o 
 -12   5   5        4.26       -2.11     23.97 o 
 -11   5   5       11.95       14.47     15.61 o 
 -10   5   5      117.18       99.54     17.97 o 
  -9   5   5      175.31      165.96     25.56 o 
  -8   5   5      169.37      194.83     19.35 o 
  -7   5   5      133.68      153.22     16.54 o 
  -6   5   5       68.51       69.36     12.84 o 
  -5   5   5      607.24      640.09     45.14 o 
  -4   5   5      856.47      742.56     26.95 o 
  -3   5   5     2691.74     2618.82     88.69 o 
  -2   5   5      471.53      436.97     21.01 o 
  -1   5   5      525.41      489.38     23.26 o 
   0   5   5       46.51       43.37      8.97 o 
   1   5   5      525.59      485.70     30.51 o 
   2   5   5      471.24      398.70     21.93 o 
   3   5   5     2692.73     2719.20     91.03 o 
   4   5   5      856.02      778.80     27.39 o 
   5   5   5      607.82      607.72     20.69 o 
   6   5   5       68.13       77.09      8.35 o 
   7   5   5      133.58      113.22     12.12 o 
   8   5   5      169.57      143.80     27.37 o 
   9   5   5      175.32      140.69     17.58 o 
  10   5   5      117.11       86.12     20.76 o 
  11   5   5       11.88        1.30     19.18 o 
  12   5   5        4.30      -13.73     46.88 o 
  13   5   5       12.14      -42.62     42.62 o 
 -12   6   5       17.54       -6.39     17.89 o 
 -11   6   5       32.66       35.92     30.06 o 
 -10   6   5       93.37       95.49     21.50 o 
  -9   6   5      316.67      354.08     26.20 o 
  -8   6   5       97.20       94.33     16.67 o 
  -7   6   5       58.37       61.83     16.33 o 
  -6   6   5       58.69       52.95     12.24 o 
  -5   6   5      189.04      179.51     13.25 o 
  -4   6   5     1050.03     1066.53     44.95 o 
  -3   6   5     1310.09     1236.21     47.76 o 
  -2   6   5      934.32      958.71     38.20 o 
  -1   6   5     1794.99     1674.31     60.01 o 
   0   6   5      217.26      209.60     19.55 o 
   1   6   5     1795.24     1727.30     75.33 o 
   2   6   5      935.90      955.33     49.34 o 
   3   6   5     1311.39     1349.80     50.08 o 
   4   6   5     1049.65     1121.98     36.85 o 
   5   6   5      188.81      214.42     16.11 o 
   6   6   5       58.62       66.50      9.15 o 
   7   6   5       58.17       55.95     14.60 o 
   8   6   5       97.41      108.75     17.02 o 
   9   6   5      316.79      310.09     25.88 o 
  10   6   5       93.36      102.87     35.16 o 
  11   6   5       32.66       11.01     18.11 o 
  12   6   5       17.52       20.24     45.82 o 
 -12   7   5        4.15       31.63     22.25 o 
 -11   7   5        2.58        9.43     16.86 o 
 -10   7   5       64.15       69.64     21.76 o 
  -9   7   5      229.96      230.76     23.31 o 
  -8   7   5       15.50       -7.61     13.09 o 
  -7   7   5       95.85       98.12     16.21 o 
  -6   7   5      111.16      109.81     15.66 o 
  -5   7   5      383.58      364.04     21.63 o 
  -4   7   5       95.13      103.57     12.78 o 
  -3   7   5      272.47      289.79     18.65 o 
  -2   7   5      226.70      222.09     29.99 o 
  -1   7   5      569.98      575.19     29.17 o 
   0   7   5      882.75      945.90     47.84 o 
   1   7   5      569.97      524.75     37.29 o 
   2   7   5      226.89      213.93     47.41 o 
   3   7   5      272.84      260.86     31.43 o 
   4   7   5       94.98      136.72     21.23 o 
   5   7   5      383.48      356.15     38.74 o 
   6   7   5      111.08      124.69     15.53 o 
   7   7   5       96.09       97.13     16.57 o 
   8   7   5       15.55        8.19     13.53 o 
   9   7   5      230.00      251.88     23.06 o 
  10   7   5       64.15       62.39     16.72 o 
  11   7   5        2.60       11.83     17.63 o 
  12   7   5        4.18      -44.75     44.75 o 
 -12   8   5       11.65        6.32     21.62 o 
 -11   8   5        0.84      -13.45     15.11 o 
 -10   8   5       14.08       30.06     18.14 o 
  -9   8   5       70.86       54.27     17.60 o 
  -8   8   5      477.55      486.75     31.27 o 
  -7   8   5      701.49      673.18     36.15 o 
  -6   8   5       51.09       47.71     11.26 o 
  -5   8   5       33.31        8.25     11.25 o 
  -4   8   5       20.99       22.00     10.18 o 
  -3   8   5       61.47       63.21     12.02 o 
  -2   8   5       12.40        0.31      9.87 o 
  -1   8   5      163.84      184.89     19.87 o 
   0   8   5      497.91      475.49     32.37 o 
   1   8   5      163.69      192.65     29.30 o 
   2   8   5       12.18      -10.23     13.04 o 
   3   8   5       61.32       80.18     22.38 o 
   4   8   5       21.08        4.19     26.10 o 
   5   8   5       33.47       28.07     18.90 o 
   6   8   5       50.99       32.99     10.79 o 
   7   8   5      700.48      677.77     32.82 o 
   8   8   5      478.00      481.05     32.77 o 
   9   8   5       70.86       37.77     29.52 o 
  10   8   5       14.08       30.76     15.75 o 
  11   8   5        0.83       -1.25     15.93 o 
  12   8   5       11.60        6.39     47.95 o 
 -11   9   5        6.89       -2.74     24.51 o 
 -10   9   5       19.47       13.67     15.60 o 
  -9   9   5        4.54        3.27     15.04 o 
  -8   9   5       94.19       99.96     21.30 o 
  -7   9   5      692.15      690.96     44.58 o 
  -6   9   5      133.18      137.73     18.29 o 
  -5   9   5      553.65      554.63     30.36 o 
  -4   9   5      487.87      436.69     25.99 o 
  -3   9   5      838.72      850.22     44.96 o 
  -2   9   5      584.96      581.13     32.00 o 
  -1   9   5       53.68       16.44     13.92 o 
   0   9   5       13.35        8.24     29.83 o 
   1   9   5       53.77       38.36     15.82 o 
   2   9   5      584.48      632.74     47.41 o 
   3   9   5      839.95      858.46     49.71 o 
   4   9   5      487.88      438.63     46.35 o 
   5   9   5      553.25      549.57     41.25 o 
   6   9   5      133.45      174.85     28.65 o 
   7   9   5      692.87      635.31     48.54 o 
   8   9   5       94.16      100.92     62.33 o 
   9   9   5        4.53       10.75     25.02 o 
  10   9   5       19.47        9.08     16.16 o 
  11   9   5        6.86        3.20     25.57 o 
 -11  10   5        6.52       16.63     27.70 o 
 -10  10   5        2.66       12.00     17.31 o 
  -9  10   5       11.58       20.22     16.04 o 
  -8  10   5      273.84      287.58     25.87 o 
  -7  10   5      138.15      129.22     19.49 o 
  -6  10   5      312.65      283.73     44.22 o 
  -5  10   5       12.43        6.67     13.47 o 
  -4  10   5       85.41       95.74     16.41 o 
  -3  10   5      585.21      585.65     32.27 o 
  -2  10   5      463.60      446.52     27.90 o 
  -1  10   5       45.90       57.56     17.60 o 
   0  10   5       60.69       75.52     19.20 o 
   1  10   5       45.94       64.95     18.79 o 
   2  10   5      463.77      456.15     35.03 o 
   3  10   5      584.81      576.75     41.06 o 
   4  10   5       85.02       54.41     20.99 o 
   5  10   5       12.50       14.11     20.99 o 
   6  10   5      311.90      285.39     45.82 o 
   7  10   5      138.75      176.27     30.72 o 
   8  10   5      273.83      262.35     28.53 o 
   9  10   5       11.64        6.79     27.31 o 
  10  10   5        2.63        1.52     38.36 o 
  11  10   5        6.48       11.72     45.82 o 
 -11  11   5        0.29       10.17     19.85 o 
 -10  11   5       62.12       80.17     24.23 o 
  -9  11   5       16.79       18.27     20.88 o 
  -8  11   5      151.82      182.31     25.89 o 
  -7  11   5       24.60       35.17     18.84 o 
  -6  11   5      745.61      709.14     51.17 o 
  -5  11   5       81.41       91.67     19.83 o 
  -4  11   5      508.10      475.55     30.98 o 
  -3  11   5      216.67      236.83     26.44 o 
  -2  11   5      375.27      418.30     36.76 o 
  -1  11   5      287.19      308.26     30.02 o 
   0  11   5      239.30      247.74     27.43 o 
   1  11   5      287.25      277.83     29.00 o 
   2  11   5      376.05      422.96     35.39 o 
   3  11   5      216.33      226.29     27.75 o 
   4  11   5      508.23      535.13     47.95 o 
   5  11   5       81.67       77.43     24.32 o 
   6  11   5      745.38      732.94     52.03 o 
   7  11   5       24.51       25.03     23.51 o 
   8  11   5      151.57      173.75     26.18 o 
   9  11   5       16.82        9.39     27.85 o 
  10  11   5       61.98       79.76     31.21 o 
  11  11   5        0.29       17.05     46.88 o 
 -10  12   5        6.29       44.14     45.82 o 
  -9  12   5       51.01       56.15     22.25 o 
  -8  12   5       64.04       96.06     19.49 o 
  -7  12   5       24.69       40.80     16.76 o 
  -6  12   5       81.39       72.36     25.98 o 
  -5  12   5      309.27      341.47     37.15 o 
  -4  12   5      505.72      489.01     32.66 o 
  -3  12   5      204.36      224.83     23.10 o 
  -2  12   5       56.42       66.49     21.23 o 
  -1  12   5      725.60      770.69     48.56 o 
   0  12   5      317.93      321.56     65.53 o 
   1  12   5      725.59      739.80     49.24 o 
   2  12   5       56.29       50.36     21.46 o 
   3  12   5      204.21      244.67     30.51 o 
   4  12   5      505.98      504.06     41.77 o 
   5  12   5      309.49      291.82     45.28 o 
   6  12   5       81.43      136.61     35.69 o 
   7  12   5       24.67       24.32     24.56 o 
   8  12   5       63.82       47.05     21.52 o 
   9  12   5       51.00       30.37     29.38 o 
  10  12   5        6.32      -33.07     51.14 o 
  -9  13   5        7.04       45.65     50.08 o 
  -8  13   5       15.58       12.01     16.49 o 
  -7  13   5       17.41       35.61     24.83 o 
  -6  13   5       88.55       67.40     25.92 o 
  -5  13   5       72.60       80.59     26.67 o 
  -4  13   5      135.49      112.64     21.00 o 
  -3  13   5      639.92      577.01     51.85 o 
  -2  13   5      106.15      116.85     25.32 o 
  -1  13   5      213.05      217.88     29.41 o 
   0  13   5      252.39      255.96     31.54 o 
   1  13   5      212.90      214.35     30.14 o 
   2  13   5      105.68       93.05     25.16 o 
   3  13   5      640.77      568.72     53.81 o 
   4  13   5      135.84      151.21     28.82 o 
   5  13   5       72.71       77.25     27.17 o 
   6  13   5       88.56      106.91     54.34 o 
   7  13   5       17.36       13.57     23.79 o 
   8  13   5       15.54      -19.85     19.85 o 
   9  13   5        7.09       -6.08     33.98 o 
  -9  14   5        2.78       22.53     20.96 o 
  -8  14   5        6.63       20.55     21.31 o 
  -7  14   5       70.30       58.03     57.00 o 
  -6  14   5       12.48       11.05     38.36 o 
  -5  14   5       40.22       27.59     28.24 o 
  -4  14   5      276.48      251.98     26.37 o 
  -3  14   5      135.62      153.21     22.19 o 
  -2  14   5       12.91       24.96     21.06 o 
  -1  14   5      155.10      199.55     29.88 o 
   0  14   5      186.26      167.03     28.60 o 
   1  14   5      155.23      173.73     29.35 o 
   2  14   5       12.82        9.04     21.06 o 
   3  14   5      135.77      147.66     28.63 o 
   4  14   5      277.08      272.88     35.03 o 
   5  14   5       40.11       43.85     24.27 o 
   6  14   5       12.41      -20.13     21.50 o 
   7  14   5       70.28      127.78     29.44 o 
   8  14   5        6.67        1.61     22.98 o 
   9  14   5        2.76       31.33     51.14 o 
  -8  15   5       43.49      124.26     51.68 o 
  -7  15   5        6.44       -9.59     37.29 o 
  -6  15   5        2.31      -34.10     34.10 o 
  -5  15   5        9.35       -7.83     22.56 o 
  -4  15   5       51.97       45.55     25.98 o 
  -3  15   5       19.82       25.67     22.08 o 
  -2  15   5       46.43       58.88     23.03 o 
  -1  15   5       17.30        1.74     20.18 o 
   0  15   5      243.10      271.24     33.80 o 
   1  15   5       17.42      -13.59     38.36 o 
   2  15   5       46.48       22.87     22.45 o 
   3  15   5       19.76       26.71     29.83 o 
   4  15   5       52.19       49.57     25.23 o 
   5  15   5        9.32        9.23     21.99 o 
   6  15   5        2.29       16.50     24.83 o 
   7  15   5        6.42       -9.07     23.24 o 
   8  15   5       43.57       76.63     29.27 o 
  -7  16   5       23.07       28.77     44.75 o 
  -6  16   5       18.22      -34.10     34.10 o 
  -5  16   5        8.33       44.75     36.23 o 
  -4  16   5        1.44        6.14     23.72 o 
  -3  16   5        1.54       -7.45     25.62 o 
  -2  16   5        3.29       17.37     21.06 o 
  -1  16   5       97.93      121.36     27.60 o 
   0  16   5      102.86      117.63     29.12 o 
   1  16   5       97.86      109.28     28.19 o 
   2  16   5        3.23        9.87     22.97 o 
   3  16   5        1.56       12.25     23.36 o 
   4  16   5        1.46        4.30     31.96 o 
   5  16   5        8.35        5.82     22.45 o 
   6  16   5       18.20      -11.24     23.03 o 
   7  16   5       23.09      -17.54     51.68 o 
  -5  17   5       31.00       19.18     38.36 o 
  -4  17   5        1.42       14.92     36.23 o 
  -3  17   5       24.88       15.98     35.16 o 
  -2  17   5       30.05       40.70     24.41 o 
  -1  17   5        1.89       23.26     24.51 o 
   0  17   5       94.24      127.98     30.02 o 
   1  17   5        1.92       13.97     24.51 o 
   2  17   5       30.05       54.77     26.55 o 
   3  17   5       24.87       41.87     25.48 o 
   4  17   5        1.42       12.46     24.48 o 
   5  17   5       30.99       74.69     30.51 o 
  -4  18   5       29.79       34.10     40.49 o 
  -3  18   5       13.37       13.85     36.23 o 
  -2  18   5       17.53       41.69     25.02 o 
  -1  18   5        5.92       11.62     23.32 o 
   0  18   5       30.05       43.67     24.56 o 
   1  18   5        5.91        0.12     22.97 o 
   2  18   5       17.50       14.92     25.62 o 
   3  18   5       13.36       22.67     25.98 o 
   4  18   5       29.84       50.16     29.00 o 
   0   0   6      767.97      780.93     27.88 o 
   1   0   6    33023.26    32204.33    701.91 o 
   2   0   6     3285.01     3073.01     84.93 o 
   3   0   6     1328.95     1360.07     39.89 o 
   4   0   6      516.36      516.24     22.88 o 
   5   0   6      596.52      566.31     20.43 o 
   6   0   6      287.91      267.19     22.45 o 
   7   0   6      156.78      161.37     13.69 o 
   8   0   6      238.64      257.25     19.40 o 
   9   0   6      797.76      824.51     50.00 o 
  10   0   6      127.33      115.73     22.46 o 
  11   0   6        2.33      -24.39     29.83 o 
  12   0   6        3.38      -11.97     17.41 o 
  13   0   6        3.18       20.35     19.81 o 
 -13   1   6        8.17      -19.04     19.04 o 
 -12   1   6       25.11        0.64     18.52 o 
 -11   1   6      155.06      162.02     52.74 o 
 -10   1   6      248.19      254.28     28.36 o 
  -9   1   6      288.66      315.90     24.30 o 
  -8   1   6       73.74       58.15     14.42 o 
  -7   1   6      443.96      399.47     17.73 o 
  -6   1   6       64.55       48.71     10.34 o 
  -5   1   6      346.66      310.21     18.73 o 
  -4   1   6       55.01       32.59      8.19 o 
  -3   1   6      449.94      471.83     27.16 o 
  -2   1   6      919.30      918.65     28.37 o 
  -1   1   6     7037.88     6873.12    141.46 o 
   0   1   6      161.02      174.63      7.36 o 
   1   1   6     7033.84     6979.06    153.18 o 
   2   1   6      920.14      928.31     27.98 o 
   3   1   6      450.63      485.47     27.43 o 
   4   1   6       54.76       45.10     10.75 o 
   5   1   6      346.52      333.67     15.08 o 
   6   1   6       64.53       60.65      7.82 o 
   7   1   6      444.16      429.86     19.40 o 
   8   1   6       73.61       79.82     10.60 o 
   9   1   6      288.83      271.96     33.56 o 
  10   1   6      248.11      240.41     27.89 o 
  11   1   6      155.14      146.22     25.23 o 
  12   1   6       25.20       23.48     19.68 o 
  13   1   6        8.20       -7.79     35.16 o 
 -13   2   6       43.93        8.61     32.50 o 
 -12   2   6       20.95       13.85     17.73 o 
 -11   2   6      189.18      146.89     24.56 o 
 -10   2   6      202.70      201.85     26.34 o 
  -9   2   6       25.11       23.22     19.89 o 
  -8   2   6     1384.44     1388.52     55.12 o 
  -7   2   6      448.15      491.55     26.21 o 
  -6   2   6      197.45      187.75     22.30 o 
  -5   2   6      677.21      662.97     29.24 o 
  -4   2   6      553.66      524.91     24.36 o 
  -3   2   6      163.43      153.68     11.47 o 
  -2   2   6     1984.86     1904.02     78.35 o 
  -1   2   6     4841.81     4643.34    114.64 o 
   0   2   6     1998.82     2014.73     46.97 o 
   1   2   6     4840.45     4726.97    105.18 o 
   2   2   6     1986.83     1874.60     48.69 o 
   3   2   6      163.93      149.84     14.84 o 
   4   2   6      553.80      542.77     31.70 o 
   5   2   6      676.02      663.55     23.72 o 
   6   2   6      197.19      186.80     14.15 o 
   7   2   6      448.28      432.04     20.70 o 
   8   2   6     1385.06     1391.29     53.88 o 
   9   2   6       25.14       46.90     17.26 o 
  10   2   6      202.84      201.67     26.41 o 
  11   2   6      189.25      153.63     25.80 o 
  12   2   6       21.00       -4.38     17.67 o 
  13   2   6       43.84       56.20     22.67 o 
 -13   3   6        0.03      -17.58     17.58 o 
 -12   3   6        8.92       -3.02     17.89 o 
 -11   3   6        6.39      -15.61     15.61 o 
 -10   3   6        2.74       14.92     14.33 o 
  -9   3   6       43.57       42.92     14.23 o 
  -8   3   6      377.96      329.23     29.00 o 
  -7   3   6      281.59      233.60     41.88 o 
  -6   3   6       87.50      102.07     20.14 o 
  -5   3   6       72.41       52.77     14.68 o 
  -4   3   6      703.98      690.76     37.29 o 
  -3   3   6      747.61      749.16     30.71 o 
  -2   3   6      195.37      201.84     15.43 o 
  -1   3   6     4261.67     3901.46    127.52 o 
   0   3   6     1115.37     1048.97     26.67 o 
   1   3   6     4266.30     4056.04     90.68 o 
   2   3   6      194.25      175.51     10.16 o 
   3   3   6      748.61      801.96     33.32 o 
   4   3   6      703.59      715.00     39.29 o 
   5   3   6       72.76      102.18     14.98 o 
   6   3   6       87.18       78.47      9.82 o 
   7   3   6      281.43      260.18     18.48 o 
   8   3   6      377.87      372.43     23.80 o 
   9   3   6       43.79       61.48     18.37 o 
  10   3   6        2.73       -2.76     19.71 o 
  11   3   6        6.47       -9.25     16.46 o 
  12   3   6        8.92        1.57     38.36 o 
  13   3   6        0.03      -16.10     21.31 o 
 -13   4   6        1.29      -28.77     28.77 o 
 -12   4   6       37.73       16.23     19.11 o 
 -11   4   6        8.02        3.34     16.84 o 
 -10   4   6       52.62       56.01     18.98 o 
  -9   4   6      101.80      109.72     26.11 o 
  -8   4   6      243.41      245.64     20.84 o 
  -7   4   6       40.23       19.28     11.74 o 
  -6   4   6      503.30      513.58     26.83 o 
  -5   4   6      176.25      186.78     17.91 o 
  -4   4   6      867.28     1011.08     46.22 o 
  -3   4   6     1231.91     1202.48     54.87 o 
  -2   4   6      402.54      411.48     19.28 o 
  -1   4   6     1538.85     1453.72     51.20 o 
   0   4   6      849.15      807.96     31.77 o 
   1   4   6     1536.52     1479.74     44.70 o 
   2   4   6      402.70      412.65     17.96 o 
   3   4   6     1231.03     1144.21     43.52 o 
   4   4   6      866.71      929.60     32.16 o 
   5   4   6      176.08      165.03     19.32 o 
   6   4   6      503.12      471.31     24.76 o 
   7   4   6       39.90       42.28     12.23 o 
   8   4   6      242.83      211.10     22.82 o 
   9   4   6      101.89      101.76     15.69 o 
  10   4   6       52.52       63.51     25.04 o 
  11   4   6        8.02      -13.15     49.54 o 
  12   4   6       37.76       11.65     27.70 o 
  13   4   6        1.27      -17.05     43.68 o 
 -13   5   6       58.88      103.35     39.42 o 
 -12   5   6       22.35       32.89     20.63 o 
 -11   5   6       22.03        1.85     17.28 o 
 -10   5   6       66.93       76.10     17.35 o 
  -9   5   6      203.02      179.43     20.33 o 
  -8   5   6       81.94      113.79     30.34 o 
  -7   5   6      288.91      272.07     50.06 o 
  -6   5   6      641.38      675.25     58.45 o 
  -5   5   6     1170.75     1286.69     48.96 o 
  -4   5   6      354.47      329.30     15.89 o 
  -3   5   6     1182.59     1153.66     42.71 o 
  -2   5   6     1898.36     1968.52     67.13 o 
  -1   5   6       88.56       66.95     10.61 o 
   0   5   6     1978.15     1799.43     62.73 o 
   1   5   6       88.77       92.46     11.70 o 
   2   5   6     1899.47     1960.49     67.36 o 
   3   5   6     1179.75     1180.44     45.84 o 
   4   5   6      353.55      387.43     13.70 o 
   5   5   6     1171.62     1215.79     35.30 o 
   6   5   6      641.67      661.28     46.88 o 
   7   5   6      289.07      287.21     21.53 o 
   8   5   6       81.82       74.69     15.39 o 
   9   5   6      202.82      176.83     19.51 o 
  10   5   6       66.89       43.68     18.96 o 
  11   5   6       22.17       31.93     18.96 o 
  12   5   6       22.31       17.05     31.96 o 
  13   5   6       58.96       14.92     50.08 o 
 -12   6   6        7.96        0.43     17.69 o 
 -11   6   6        9.34       47.40     16.97 o 
 -10   6   6      259.01      258.06     24.50 o 
  -9   6   6       27.54       65.70     16.27 o 
  -8   6   6      652.88      665.35     63.92 o 
  -7   6   6      424.68      422.79     38.88 o 
  -6   6   6      352.62      392.05     23.88 o 
  -5   6   6      115.99       90.43     13.61 o 
  -4   6   6      686.52      647.45     29.30 o 
  -3   6   6      161.05      146.12     12.49 o 
  -2   6   6      756.60      801.94     41.60 o 
  -1   6   6     2615.77     2514.37     85.48 o 
   0   6   6      116.19      106.00     12.47 o 
   1   6   6     2617.15     2551.05     86.08 o 
   2   6   6      758.42      783.42     44.43 o 
   3   6   6      161.68      169.73     15.21 o 
   4   6   6      686.00      686.81     25.81 o 
   5   6   6      116.34      125.15      8.01 o 
   6   6   6      352.42      338.26     24.15 o 
   7   6   6      425.53      438.21     28.07 o 
   8   6   6      652.28      670.15     36.21 o 
   9   6   6       27.55       21.65     16.65 o 
  10   6   6      259.62      219.21     29.35 o 
  11   6   6        9.36        5.10     19.18 o 
  12   6   6        7.92       -3.04     18.59 o 
 -12   7   6        6.63        0.00     25.57 o 
 -11   7   6        6.76        3.45     15.83 o 
 -10   7   6       11.25       11.78     15.40 o 
  -9   7   6        6.58       -2.52     15.91 o 
  -8   7   6      357.83      346.97     26.71 o 
  -7   7   6      163.12      166.88     18.98 o 
  -6   7   6      992.62      938.38     42.57 o 
  -5   7   6      675.15      627.50     26.38 o 
  -4   7   6      395.12      435.22     34.78 o 
  -3   7   6      157.23      191.76     24.35 o 
  -2   7   6      681.05      659.64     30.16 o 
  -1   7   6     1905.11     1827.25     65.56 o 
   0   7   6     1247.54     1245.97     47.96 o 
   1   7   6     1906.19     1843.16     81.36 o 
   2   7   6      681.56      614.56     39.16 o 
   3   7   6      157.99      166.55     22.45 o 
   4   7   6      396.33      396.33     25.27 o 
   5   7   6      675.72      720.55     27.51 o 
   6   7   6      992.11      972.25     44.69 o 
   7   7   6      162.66      162.07     19.79 o 
   8   7   6      357.62      349.98     31.26 o 
   9   7   6        6.60      -13.35     13.35 o 
  10   7   6       11.29        8.49     33.03 o 
  11   7   6        6.72        0.29     17.49 o 
  12   7   6        6.68        2.62     40.49 o 
 -12   8   6       41.30       24.51     28.77 o 
 -11   8   6       10.12       19.87     16.18 o 
 -10   8   6       21.60       21.05     16.37 o 
  -9   8   6      348.42      389.29     29.22 o 
  -8   8   6      190.79      184.70     21.58 o 
  -7   8   6      293.15      308.74     27.94 o 
  -6   8   6      135.37      144.26     17.86 o 
  -5   8   6       96.07      103.52     17.54 o 
  -4   8   6       92.08       82.73     13.22 o 
  -3   8   6      206.93      206.59     21.57 o 
  -2   8   6      325.68      362.66     22.19 o 
  -1   8   6     1572.50     1550.56     58.81 o 
   0   8   6       73.43       67.27     29.30 o 
   1   8   6     1571.94     1621.14     73.43 o 
   2   8   6      325.30      315.17     27.85 o 
   3   8   6      206.69      194.28     23.97 o 
   4   8   6       92.14       91.22     21.23 o 
   5   8   6       95.89      158.35     25.09 o 
   6   8   6      135.48      134.13     18.81 o 
   7   8   6      293.09      312.15     25.38 o 
   8   8   6      191.10      203.83     22.36 o 
   9   8   6      348.50      336.95     27.96 o 
  10   8   6       21.50       -0.20     18.37 o 
  11   8   6       10.11       29.61     18.77 o 
  12   8   6       41.30       62.86     52.21 o 
 -11   9   6        4.36        1.24     19.04 o 
 -10   9   6        8.29       24.00     17.03 o 
  -9   9   6       62.11       75.49     25.15 o 
  -8   9   6       75.59       79.79     18.05 o 
  -7   9   6       21.14       15.85     14.47 o 
  -6   9   6       72.29       83.51     25.27 o 
  -5   9   6       77.03       85.29     22.22 o 
  -4   9   6       30.78       26.75     12.05 o 
  -3   9   6      258.13      281.18     20.19 o 
  -2   9   6       24.26       20.63     11.44 o 
  -1   9   6      222.61      200.39     18.84 o 
   0   9   6       74.99       70.82     18.11 o 
   1   9   6      222.39      250.79     38.36 o 
   2   9   6       24.24       26.02     16.08 o 
   3   9   6      258.60      207.54     44.22 o 
   4   9   6       30.81        9.93     18.43 o 
   5   9   6       77.04       98.61     24.32 o 
   6   9   6       72.23       54.34     24.56 o 
   7   9   6       21.30       -4.26     28.77 o 
   8   9   6       75.76       47.20     31.96 o 
   9   9   6       62.08       42.55     16.76 o 
  10   9   6        8.29       17.88     17.56 o 
  11   9   6        4.35       19.21     20.19 o 
 -11  10   6        6.51       -5.22     33.56 o 
 -10  10   6        1.22      -22.35     22.35 o 
  -9  10   6      206.62      248.11     25.40 o 
  -8  10   6       17.33       34.48     15.66 o 
  -7  10   6       58.09       45.43     16.26 o 
  -6  10   6       20.78       23.37     21.23 o 
  -5  10   6      116.38      105.54     24.07 o 
  -4  10   6      814.59      828.41     40.56 o 
  -3  10   6       32.14       38.32     13.49 o 
  -2  10   6       20.02        9.44     12.37 o 
  -1  10   6      562.88      568.68     31.83 o 
   0  10   6      670.09      642.49     41.36 o 
   1  10   6      563.18      577.35     39.91 o 
   2  10   6       19.80       16.46     25.57 o 
   3  10   6       31.89       26.76     18.94 o 
   4  10   6      813.94      812.14     51.51 o 
   5  10   6      116.14       74.30     29.83 o 
   6  10   6       20.85       37.46     24.51 o 
   7  10   6       58.08        6.86     23.55 o 
   8  10   6       17.44       31.58     20.50 o 
   9  10   6      206.50      171.08     35.19 o 
  10  10   6        1.21      -19.18     40.49 o 
  11  10   6        6.50       21.31     46.88 o 
 -10  11   6        2.68       -6.99     21.84 o 
  -9  11   6       16.34       11.18     15.96 o 
  -8  11   6       64.43       92.51     31.69 o 
  -7  11   6      136.73      136.44     20.36 o 
  -6  11   6      159.42      239.56     31.43 o 
  -5  11   6      490.90      573.34     44.28 o 
  -4  11   6      110.68       69.36     17.04 o 
  -3  11   6      263.05      281.87     23.26 o 
  -2  11   6       31.11       23.90     13.95 o 
  -1  11   6       28.60       34.77     18.35 o 
   0  11   6       16.09        3.20     16.58 o 
   1  11   6       28.75       63.91     19.87 o 
   2  11   6       31.02       59.82     20.63 o 
   3  11   6      262.71      247.92     30.45 o 
   4  11   6      110.70      106.19     24.27 o 
   5  11   6      491.63      519.04     43.95 o 
   6  11   6      159.38      128.87     28.82 o 
   7  11   6      136.82      148.24     28.92 o 
   8  11   6       64.58       53.38     27.15 o 
   9  11   6       16.34      -24.83     24.83 o 
  10  11   6        2.68        9.59     41.55 o 
 -10  12   6        1.72       12.04     19.85 o 
  -9  12   6       22.86       31.38     33.03 o 
  -8  12   6       90.49       80.89     19.78 o 
  -7  12   6      243.91      243.56     25.26 o 
  -6  12   6       15.88       43.60     37.82 o 
  -5  12   6       74.56       81.47     26.64 o 
  -4  12   6       71.32       19.91     16.41 o 
  -3  12   6      212.31      197.19     22.01 o 
  -2  12   6       81.38       82.31     17.40 o 
  -1  12   6      362.90      353.11     33.05 o 
   0  12   6        5.64        5.93     18.03 o 
   1  12   6      362.76      299.30     32.29 o 
   2  12   6       81.36       56.09     22.38 o 
   3  12   6      211.88      197.35     29.38 o 
   4  12   6       71.31       61.19     28.77 o 
   5  12   6       74.52       74.18     25.59 o 
   6  12   6       15.89        8.44     21.68 o 
   7  12   6      244.27      223.02     33.68 o 
   8  12   6       90.47       72.47     23.79 o 
   9  12   6       22.76      -11.64     47.95 o 
  10  12   6        1.74       20.24     43.68 o 
  -9  13   6        1.62       25.02     20.00 o 
  -8  13   6       26.70       43.94     21.09 o 
  -7  13   6       53.76       60.64     27.31 o 
  -6  13   6      208.62      191.70     33.05 o 
  -5  13   6       26.36        2.43     22.75 o 
  -4  13   6       31.70       11.95     22.56 o 
  -3  13   6      124.87      128.13     20.90 o 
  -2  13   6      357.64      353.37     28.59 o 
  -1  13   6      223.56      268.79     30.93 o 
   0  13   6       12.55       -2.15     18.45 o 
   1  13   6      223.42      202.65     30.14 o 
   2  13   6      357.38      399.28     37.29 o 
   3  13   6      125.02      137.46     32.50 o 
   4  13   6       31.45       21.31     22.38 o 
   5  13   6       26.31       16.54     21.99 o 
   6  13   6      208.44      247.31     33.28 o 
   7  13   6       53.71       67.64     27.31 o 
   8  13   6       26.66       -0.71     21.79 o 
   9  13   6        1.62      -45.44     55.94 o 
  -8  14   6       63.69       76.09     24.03 o 
  -7  14   6        6.17       30.90     39.42 o 
  -6  14   6      116.39      132.23     61.80 o 
  -5  14   6       76.14       95.92     27.43 o 
  -4  14   6       81.52      112.54     28.06 o 
  -3  14   6       70.14       46.45     18.73 o 
  -2  14   6      263.13      230.53     25.73 o 
  -1  14   6      103.38      134.88     31.96 o 
   0  14   6        6.66        9.57     19.95 o 
   1  14   6      103.52      155.96     28.25 o 
   2  14   6      262.90      300.95     34.13 o 
   3  14   6       70.21       84.88     24.83 o 
   4  14   6       81.69      130.79     28.19 o 
   5  14   6       76.28       86.41     26.67 o 
   6  14   6      116.35      113.70     28.19 o 
   7  14   6        6.17       -8.89     22.53 o 
   8  14   6       63.84       67.11     53.49 o 
  -8  15   6       17.98       35.02     22.74 o 
  -7  15   6       45.02       56.47     43.68 o 
  -6  15   6        2.62        6.39     36.23 o 
  -5  15   6        4.87       -6.10     22.97 o 
  -4  15   6       31.83       46.09     25.23 o 
  -3  15   6       42.14       35.47     18.30 o 
  -2  15   6        9.44        7.23     17.06 o 
  -1  15   6       62.94       92.82     25.59 o 
   0  15   6        5.64       15.83     20.93 o 
   1  15   6       62.97       81.62     26.24 o 
   2  15   6        9.44       -9.06     21.10 o 
   3  15   6       42.37       51.08     23.97 o 
   4  15   6       31.78       30.35     23.21 o 
   5  15   6        4.85       47.47     25.23 o 
   6  15   6        2.58       15.93     24.06 o 
   7  15   6       45.08       69.65     29.30 o 
   8  15   6       17.99       35.54     28.36 o 
  -6  16   6       13.76       -1.07     35.16 o 
  -5  16   6        2.83       26.64     37.29 o 
  -4  16   6       54.87       34.23     25.98 o 
  -3  16   6       12.15        8.88     23.72 o 
  -2  16   6       13.07        0.51     32.78 o 
  -1  16   6        1.02       14.16     20.63 o 
   0  16   6      205.80      193.74     32.16 o 
   1  16   6        1.03       -7.50     21.06 o 
   2  16   6       12.95       -6.54     27.17 o 
   3  16   6       12.19      -11.70     34.63 o 
   4  16   6       54.84      130.64     30.11 o 
   5  16   6        2.82        8.04     33.56 o 
   6  16   6       13.75       13.94     25.92 o 
  -5  17   6        5.92       -7.46     36.23 o 
  -4  17   6        6.29       18.11     36.23 o 
  -3  17   6       18.20       31.96     36.23 o 
  -2  17   6       79.74       82.04     22.45 o 
  -1  17   6        4.33       -1.60     25.04 o 
   0  17   6       11.61      -18.68     19.87 o 
   1  17   6        4.36       -9.28     20.71 o 
   2  17   6       79.83      134.52     30.45 o 
   3  17   6       18.20       56.12     27.00 o 
   4  17   6        6.32       10.34     25.48 o 
   5  17   6        5.90       37.70     27.85 o 
  -3  18   6       10.93       30.90     38.36 o 
  -2  18   6       24.20       15.98     37.29 o 
  -1  18   6        1.45       17.47     24.32 o 
   0  18   6       16.05       34.47     29.83 o 
   1  18   6        1.46        6.67     24.73 o 
   2  18   6       24.32       46.17     27.09 o 
   3  18   6       10.94       55.80     28.51 o 
   1   0   7     4314.87     4339.95     89.86 o 
   2   0   7     1099.41     1117.17     29.89 o 
   3   0   7       57.50       47.57      7.46 o 
   4   0   7     1717.61     1864.59     63.93 o 
   5   0   7        9.73        3.57      7.87 o 
   6   0   7      123.60       93.31     13.92 o 
   7   0   7      570.80      546.39     21.83 o 
   8   0   7      203.21      190.08     23.51 o 
   9   0   7       33.64       32.76     18.67 o 
  10   0   7        1.14        7.81     17.34 o 
  11   0   7        9.19       -1.11     17.26 o 
  12   0   7       14.22       19.85     19.32 o 
  13   0   7       88.75      102.94     25.97 o 
 -13   1   7        3.35        4.11     19.68 o 
 -12   1   7        8.25       -8.52     17.73 o 
 -11   1   7      103.85      107.78     43.68 o 
 -10   1   7      364.98      412.84     63.93 o 
  -9   1   7      317.75      311.62     30.34 o 
  -8   1   7      345.25      368.24     24.10 o 
  -7   1   7       41.51       49.72     11.97 o 
  -6   1   7      209.35      204.63     15.82 o 
  -5   1   7      151.97      161.94     14.81 o 
  -4   1   7      768.86      843.94     32.99 o 
  -3   1   7      146.30      150.69     11.44 o 
  -2   1   7     1778.92     1782.85     45.48 o 
  -1   1   7       11.80        6.89      6.35 o 
   0   1   7      823.83      754.14     20.06 o 
   1   1   7       11.86        6.56      5.48 o 
   2   1   7     1776.84     1749.89     50.89 o 
   3   1   7      146.37      147.86     15.12 o 
   4   1   7      767.33      762.33     41.77 o 
   5   1   7      151.57      155.79      9.59 o 
   6   1   7      209.40      227.50     12.59 o 
   7   1   7       41.53       52.47      9.30 o 
   8   1   7      345.67      324.88     29.12 o 
   9   1   7      317.87      317.24     30.64 o 
  10   1   7      364.65      331.89     46.35 o 
  11   1   7      103.67       81.22     22.46 o 
  12   1   7        8.31       11.12     17.06 o 
  13   1   7        3.40      -36.23     36.23 o 
 -13   2   7       12.24       20.24     36.23 o 
 -12   2   7        9.68        5.35     18.67 o 
 -11   2   7        3.99       -9.06     31.43 o 
 -10   2   7       40.50       23.64     49.01 o 
  -9   2   7      295.82      264.24     28.19 o 
  -8   2   7       44.90       49.01     13.91 o 
  -7   2   7       25.60       31.87     11.40 o 
  -6   2   7      954.71      954.10     38.99 o 
  -5   2   7     1116.53     1137.07     44.37 o 
  -4   2   7     2076.21     2153.49     73.14 o 
  -3   2   7     1468.67     1505.16     53.27 o 
  -2   2   7      205.00      189.12     10.59 o 
  -1   2   7      408.34      394.69     16.15 o 
   0   2   7        5.12        4.33      3.32 o 
   1   2   7      410.30      425.40     14.44 o 
   2   2   7      204.97      198.08     14.59 o 
   3   2   7     1468.92     1512.98     52.94 o 
   4   2   7     2075.18     2074.30     91.52 o 
   5   2   7     1116.06     1212.43     57.20 o 
   6   2   7      954.96      930.31     31.62 o 
   7   2   7       25.56       12.15      8.77 o 
   8   2   7       44.97       42.42     11.19 o 
   9   2   7      296.05      254.35     27.79 o 
  10   2   7       40.37       23.10     18.71 o 
  11   2   7        4.02        0.93     17.90 o 
  12   2   7        9.63        5.62     17.90 o 
  13   2   7       12.22      -25.57     25.57 o 
 -13   3   7       24.46       27.70     36.23 o 
 -12   3   7        9.39        1.91     17.89 o 
 -11   3   7       24.44        4.93     17.89 o 
 -10   3   7       84.79       57.42     19.87 o 
  -9   3   7      257.79      255.28     26.77 o 
  -8   3   7      285.90      249.60     31.46 o 
  -7   3   7      324.32      348.16     22.53 o 
  -6   3   7      170.56      179.24     15.97 o 
  -5   3   7      170.07      164.85     20.66 o 
  -4   3   7     1534.43     1441.88     60.21 o 
  -3   3   7      611.67      573.27     32.01 o 
  -2   3   7      470.61      469.15     27.09 o 
  -1   3   7     1761.97     1649.04     49.23 o 
   0   3   7        4.57        0.19      6.59 o 
   1   3   7     1763.17     1698.47     44.46 o 
   2   3   7      471.02      469.16     16.51 o 
   3   3   7      611.17      587.69     28.13 o 
   4   3   7     1535.76     1560.57     68.45 o 
   5   3   7      169.98      154.52     18.43 o 
   6   3   7      170.92      188.42     16.11 o 
   7   3   7      324.89      321.76     21.33 o 
   8   3   7      285.36      265.61     32.32 o 
   9   3   7      257.40      241.69     28.35 o 
  10   3   7       84.80       93.12     22.43 o 
  11   3   7       24.35       35.20     20.00 o 
  12   3   7        9.37       -7.34     17.33 o 
  13   3   7       24.48        1.51     20.54 o 
 -13   4   7       19.47      -19.18     31.96 o 
 -12   4   7       43.06       21.25     20.63 o 
 -11   4   7       76.79      117.10     23.36 o 
 -10   4   7      155.94      138.61     27.17 o 
  -9   4   7      266.60      245.44     27.12 o 
  -8   4   7      132.74      121.91     23.97 o 
  -7   4   7      828.33      831.99     47.46 o 
  -6   4   7      260.25      236.03     28.50 o 
  -5   4   7      975.30     1048.33     41.98 o 
  -4   4   7      911.61      841.14     35.46 o 
  -3   4   7      569.87      581.42     26.80 o 
  -2   4   7      395.38      375.90     18.60 o 
  -1   4   7     4746.67     4419.92    142.48 o 
   0   4   7     1330.70     1309.67     47.34 o 
   1   4   7     4750.17     4469.18    123.98 o 
   2   4   7      395.01      387.35     17.36 o 
   3   4   7      571.33      598.62     30.60 o 
   4   4   7      911.06      882.94     38.05 o 
   5   4   7      976.74     1011.32     54.31 o 
   6   4   7      260.05      233.23     23.84 o 
   7   4   7      828.47      842.77     55.75 o 
   8   4   7      133.17      133.59     16.79 o 
   9   4   7      266.64      264.98     29.16 o 
  10   4   7      155.75      149.28     25.80 o 
  11   4   7       76.60       89.13     22.56 o 
  12   4   7       43.15       45.92     76.71 o 
  13   4   7       19.50        0.97     20.87 o 
 -12   5   7        8.19        6.85     18.17 o 
 -11   5   7       27.59       32.51     19.95 o 
 -10   5   7      357.61      328.08     26.97 o 
  -9   5   7       23.93       28.44     15.90 o 
  -8   5   7       25.39        5.99     12.44 o 
  -7   5   7      200.69      183.84     18.84 o 
  -6   5   7      256.33      256.60     37.88 o 
  -5   5   7     1241.43     1321.90     49.40 o 
  -4   5   7      120.74      116.77     17.23 o 
  -3   5   7      263.90      280.89     15.38 o 
  -2   5   7      322.66      344.35     18.17 o 
  -1   5   7     1759.82     1666.93     58.82 o 
   0   5   7       11.86       12.22      8.62 o 
   1   5   7     1759.47     1668.88     59.59 o 
   2   5   7      322.79      317.27     24.14 o 
   3   5   7      264.02      322.39     16.61 o 
   4   5   7      120.84      107.44      7.61 o 
   5   5   7     1241.53     1187.41     51.07 o 
   6   5   7      256.63      201.81     23.84 o 
   7   5   7      200.49      228.64     29.74 o 
   8   5   7       25.44       38.40     14.23 o 
   9   5   7       24.00       23.50     17.79 o 
  10   5   7      357.20      405.45    107.61 o 
  11   5   7       27.54       20.60     19.06 o 
  12   5   7        8.18      -22.75     30.90 o 
 -12   6   7       66.37       39.42     31.96 o 
 -11   6   7       61.62       54.34     29.83 o 
 -10   6   7       23.89       45.36     16.96 o 
  -9   6   7      250.52      258.12     24.12 o 
  -8   6   7      219.79      248.40     26.40 o 
  -7   6   7      158.78      185.12     30.83 o 
  -6   6   7      223.63      214.04     36.95 o 
  -5   6   7      129.31      100.76     14.04 o 
  -4   6   7     1000.83      992.04     39.51 o 
  -3   6   7     1846.74     1799.44     67.52 o 
  -2   6   7     1000.50     1039.12     40.85 o 
  -1   6   7      137.79      125.01     13.64 o 
   0   6   7     4486.12     4365.15    142.08 o 
   1   6   7      137.74      143.28     18.84 o 
   2   6   7     1000.98     1079.18     46.75 o 
   3   6   7     1845.36     1841.70     84.01 o 
   4   6   7     1001.62     1096.37     44.60 o 
   5   6   7      129.50       99.98     12.76 o 
   6   6   7      223.62      212.71     42.09 o 
   7   6   7      158.93      141.40     18.92 o 
   8   6   7      219.95      215.96     43.12 o 
   9   6   7      250.22      243.25     37.82 o 
  10   6   7       23.89        9.70     28.77 o 
  11   6   7       61.86       46.57     22.07 o 
  12   6   7       66.27       66.46     31.43 o 
 -12   7   7        0.18      -13.85     24.51 o 
 -11   7   7        7.60       21.56     19.11 o 
 -10   7   7      419.31      446.04     37.83 o 
  -9   7   7        7.57        2.54     14.09 o 
  -8   7   7       49.89       37.06     30.58 o 
  -7   7   7      243.60      227.11     21.52 o 
  -6   7   7      209.34      206.33     19.93 o 
  -5   7   7      391.81      378.12     42.47 o 
  -4   7   7       21.47       17.35      9.05 o 
  -3   7   7       54.11       59.67     10.60 o 
  -2   7   7      258.91      273.60     18.37 o 
  -1   7   7      520.52      521.96     26.53 o 
   0   7   7      753.78      682.95     31.56 o 
   1   7   7      519.32      485.88     26.53 o 
   2   7   7      258.34      260.23     25.23 o 
   3   7   7       54.37       80.76     19.18 o 
   4   7   7       21.50       24.80     11.40 o 
   5   7   7      392.36      376.46     25.94 o 
   6   7   7      209.28      210.63     21.04 o 
   7   7   7      243.70      245.80     45.28 o 
   8   7   7       50.04       49.82     16.25 o 
   9   7   7        7.53       -9.48     15.85 o 
  10   7   7      419.32      441.88     63.40 o 
  11   7   7        7.58        2.38     18.37 o 
  12   7   7        0.18       -3.21     21.82 o 
 -12   8   7       60.17       82.04     33.03 o 
 -11   8   7       59.42       54.29     41.55 o 
 -10   8   7        8.77       19.70     16.48 o 
  -9   8   7        7.02        5.85     14.76 o 
  -8   8   7       95.95       83.25     18.30 o 
  -7   8   7      253.74      245.76     23.02 o 
  -6   8   7      248.54      269.51     22.49 o 
  -5   8   7      368.24      371.04     31.21 o 
  -4   8   7      113.65       98.16     13.24 o 
  -3   8   7      182.55      185.16     15.97 o 
  -2   8   7       63.89       48.33     11.89 o 
  -1   8   7      596.88      547.84     29.00 o 
   0   8   7      864.76      844.02     37.25 o 
   1   8   7      596.55      591.78     60.38 o 
   2   8   7       64.01       34.82     18.11 o 
   3   8   7      182.42      206.94     25.23 o 
   4   8   7      113.50      119.40     22.53 o 
   5   8   7      368.43      320.98     24.68 o 
   6   8   7      248.79      232.38     22.70 o 
   7   8   7      254.55      252.72     24.00 o 
   8   8   7       95.69       98.17     19.26 o 
   9   8   7        7.07       -3.85     15.98 o 
  10   8   7        8.66       25.80     20.19 o 
  11   8   7       59.19       76.17     36.23 o 
  12   8   7       60.41       73.42     25.90 o 
 -11   9   7       24.70       51.36     22.67 o 
 -10   9   7        6.48       -0.61     16.11 o 
  -9   9   7       73.61       52.76     17.69 o 
  -8   9   7      118.07      100.45     24.29 o 
  -7   9   7        0.92       -3.50     25.29 o 
  -6   9   7       82.85       86.28     16.43 o 
  -5   9   7      156.32      154.50     24.73 o 
  -4   9   7      294.29      297.76     21.05 o 
  -3   9   7      284.60      257.29     19.70 o 
  -2   9   7      471.74      453.68     26.64 o 
  -1   9   7      814.78      761.65     45.17 o 
   0   9   7       16.44       10.50     11.85 o 
   1   9   7      816.51      726.23     50.61 o 
   2   9   7      471.79      465.19     35.41 o 
   3   9   7      284.72      248.26     28.19 o 
   4   9   7      294.35      284.27     33.56 o 
   5   9   7      156.05      139.65     26.58 o 
   6   9   7       82.90       85.36     26.62 o 
   7   9   7        0.93      -20.65     20.65 o 
   8   9   7      117.93      128.02     20.31 o 
   9   9   7       73.58       43.87     17.86 o 
  10   9   7        6.52        8.68     21.31 o 
  11   9   7       24.66        9.84     20.35 o 
 -11  10   7        3.15       12.99     20.48 o 
 -10  10   7       23.70       22.85     33.03 o 
  -9  10   7       45.51       52.13     20.32 o 
  -8  10   7       49.11       66.99     21.38 o 
  -7  10   7      315.77      324.54     26.78 o 
  -6  10   7       59.95       53.77     22.45 o 
  -5  10   7      356.08      339.25     34.56 o 
  -4  10   7       32.58        1.59     17.41 o 
  -3  10   7      167.80      164.21     17.86 o 
  -2  10   7      367.29      365.81     24.66 o 
  -1  10   7      265.94      244.66     21.11 o 
   0  10   7      264.07      230.41     20.41 o 
   1  10   7      265.51      292.25     28.19 o 
   2  10   7      367.13      356.36     32.01 o 
   3  10   7      167.75      164.44     26.34 o 
   4  10   7       32.41       40.89     21.76 o 
   5  10   7      355.91      355.29     35.58 o 
   6  10   7       59.77       82.74     25.86 o 
   7  10   7      315.97      320.00     42.09 o 
   8  10   7       48.91       56.01     29.41 o 
   9  10   7       45.45      -25.32     25.32 o 
  10  10   7       23.68       11.72     46.88 o 
  11  10   7        3.13      -15.98     46.88 o 
 -10  11   7        0.20       41.50     21.88 o 
  -9  11   7        0.63       -6.55     23.07 o 
  -8  11   7       28.30        5.06     15.35 o 
  -7  11   7       43.57       29.01     16.30 o 
  -6  11   7       83.92      115.18     26.67 o 
  -5  11   7      173.63      184.37     29.12 o 
  -4  11   7        9.69       -2.37     18.45 o 
  -3  11   7      126.65      129.20     18.50 o 
  -2  11   7       17.41       20.08     14.23 o 
  -1  11   7       53.63       60.51     15.90 o 
   0  11   7      325.28      273.69     23.10 o 
   1  11   7       53.45       32.78     37.82 o 
   2  11   7       17.22       17.58     18.84 o 
   3  11   7      127.02      137.95     25.79 o 
   4  11   7        9.62       -3.87     20.46 o 
   5  11   7      173.96      184.29     30.64 o 
   6  11   7       84.11       85.45     51.68 o 
   7  11   7       43.77       34.73     26.10 o 
   8  11   7       28.32       13.53     20.51 o 
   9  11   7        0.65      -22.38     39.42 o 
  10  11   7        0.21       -2.13     45.82 o 
 -10  12   7        0.06        0.80     19.19 o 
  -9  12   7        3.69       22.95     19.85 o 
  -8  12   7       71.19       69.86     19.05 o 
  -7  12   7       79.98       75.20     19.32 o 
  -6  12   7      221.56      261.54     43.68 o 
  -5  12   7      393.22      371.50    110.81 o 
  -4  12   7       77.47       86.34     25.03 o 
  -3  12   7      363.41      384.24     29.98 o 
  -2  12   7        4.86       -1.83     14.41 o 
  -1  12   7       34.19       22.17     21.14 o 
   0  12   7        3.93       -1.28     18.45 o 
   1  12   7       34.33       18.74     22.38 o 
   2  12   7        4.84       -9.44     32.50 o 
   3  12   7      363.54      350.09     53.27 o 
   4  12   7       77.27       71.02     25.03 o 
   5  12   7      392.83      411.29     39.85 o 
   6  12   7      222.11      168.68     31.40 o 
   7  12   7       80.05       86.69     28.65 o 
   8  12   7       71.05       55.10     28.13 o 
   9  12   7        3.69      -19.78     27.85 o 
  10  12   7        0.07      -41.55     41.55 o 
  -9  13   7       23.98       33.47     28.24 o 
  -8  13   7       12.03       47.77     29.30 o 
  -7  13   7       39.75        5.94     22.21 o 
  -6  13   7       27.82       16.24     23.65 o 
  -5  13   7        3.94      -17.34     32.50 o 
  -4  13   7       10.71        8.11     21.06 o 
  -3  13   7      236.99      249.71     24.92 o 
  -2  13   7       31.82       18.34     16.59 o 
  -1  13   7      168.62      179.79     22.46 o 
   0  13   7      374.41      337.20     34.88 o 
   1  13   7      168.54      183.54     28.51 o 
   2  13   7       31.96       70.29     23.72 o 
   3  13   7      237.36      267.56     33.12 o 
   4  13   7       10.71        9.99     21.69 o 
   5  13   7        3.94       10.88     22.53 o 
   6  13   7       27.78       65.78     25.09 o 
   7  13   7       39.87       32.20     25.92 o 
   8  13   7       12.08       55.76     27.35 o 
   9  13   7       24.01      -28.69     29.70 o 
  -8  14   7        3.19      -11.62     18.50 o 
  -7  14   7       35.72       35.16     40.49 o 
  -6  14   7       15.05        0.89     22.56 o 
  -5  14   7       14.52      -20.11     21.06 o 
  -4  14   7       40.57       43.88     33.03 o 
  -3  14   7       36.07       12.50     22.56 o 
  -2  14   7       91.51       95.30     19.83 o 
  -1  14   7      148.52      127.52     20.79 o 
   0  14   7        1.49        8.02     26.64 o 
   1  14   7      148.15      122.42     27.12 o 
   2  14   7       91.54       59.90     24.48 o 
   3  14   7       35.97       22.29     22.97 o 
   4  14   7       40.58       55.41     24.86 o 
   5  14   7       14.55       58.21     24.56 o 
   6  14   7       15.14       26.44     24.56 o 
   7  14   7       35.64       33.56     27.12 o 
   8  14   7        3.19      -23.55     23.55 o 
  -7  15   7        8.29       31.96     40.49 o 
  -6  15   7       11.39       22.38     35.16 o 
  -5  15   7       16.75       14.42     22.56 o 
  -4  15   7       14.20       -0.90     21.38 o 
  -3  15   7      107.30       93.90     29.83 o 
  -2  15   7       21.84       12.27     17.16 o 
  -1  15   7       26.74       16.71     17.68 o 
   0  15   7       42.62       75.45     24.51 o 
   1  15   7       26.71       37.82     23.97 o 
   2  15   7       21.83       22.91     21.85 o 
   3  15   7      107.19      100.24     27.49 o 
   4  15   7       14.20        7.48     41.55 o 
   5  15   7       16.65       65.26     53.27 o 
   6  15   7       11.40       18.60     24.27 o 
   7  15   7        8.32       37.06     27.31 o 
  -6  16   7       22.63       26.64     39.42 o 
  -5  16   7       37.26       89.50     42.62 o 
  -4  16   7        3.38      -13.85     28.77 o 
  -3  16   7       47.82       41.52     25.58 o 
  -2  16   7        7.12      -16.87     22.22 o 
  -1  16   7       32.04       34.71     18.92 o 
   0  16   7        1.72      -11.43     20.71 o 
   1  16   7       32.03       70.89     25.48 o 
   2  16   7        7.11       53.74     25.23 o 
   3  16   7       47.65       72.90     33.03 o 
   4  16   7        3.43       18.42     23.72 o 
   5  16   7       37.15       14.90     25.16 o 
   6  16   7       22.64       37.95     51.14 o 
  -5  17   7       11.39       25.57     37.29 o 
  -4  17   7        4.03       -3.20     35.16 o 
  -3  17   7       13.62       21.31     34.10 o 
  -2  17   7       24.34        2.36     38.89 o 
  -1  17   7        4.36      -16.71     16.71 o 
   0  17   7       13.31       40.90     26.64 o 
   1  17   7        4.37       19.43     22.56 o 
   2  17   7       24.43       53.27     25.92 o 
   3  17   7       13.59       56.74     26.34 o 
   4  17   7        4.03        3.07     25.48 o 
   5  17   7       11.35       15.65     28.24 o 
  -2  18   7       10.77       56.47     40.49 o 
  -1  18   7       32.34       29.83     40.49 o 
   0  18   7        1.58       -8.37     57.54 o 
   1  18   7       32.39       59.95     27.75 o 
   2  18   7       10.74      -21.45     22.45 o 
   0   0   8      586.64      583.32     23.78 o 
   1   0   8     2845.97     2881.23     65.82 o 
   2   0   8     5416.90     5574.44    135.97 o 
   3   0   8     1663.24     1748.62     54.44 o 
   4   0   8      502.88      548.33     24.45 o 
   5   0   8        2.12        7.00      7.00 o 
   6   0   8     1565.48     1547.22     56.61 o 
   7   0   8      178.95      182.61     21.84 o 
   8   0   8        0.15       20.70     15.34 o 
   9   0   8       11.71       63.22     20.73 o 
  10   0   8      206.67      208.33     27.60 o 
  11   0   8      244.58      237.94     30.45 o 
  12   0   8       76.95       60.75     22.78 o 
  13   0   8       44.44      -27.70     38.36 o 
 -13   1   8       34.28       15.98     39.42 o 
 -12   1   8       21.07       27.26     20.22 o 
 -11   1   8       46.79       43.53     20.46 o 
 -10   1   8       73.54       89.57     21.99 o 
  -9   1   8      777.56      803.23     88.97 o 
  -8   1   8       81.19       73.39     18.43 o 
  -7   1   8      214.83      225.10     24.29 o 
  -6   1   8      256.32      242.44     17.55 o 
  -5   1   8      158.39      157.93     13.47 o 
  -4   1   8     1145.27     1131.57     43.07 o 
  -3   1   8     1990.75     2130.60     71.68 o 
  -2   1   8     1864.81     1956.49     50.03 o 
  -1   1   8     6167.65     6040.67    135.27 o 
   0   1   8      277.27      321.88     13.12 o 
   1   1   8     6170.76     6126.41    148.66 o 
   2   1   8     1863.48     1932.02     55.99 o 
   3   1   8     1990.23     2057.33     70.78 o 
   4   1   8     1145.45     1159.69     42.42 o 
   5   1   8      157.65      149.88     11.02 o 
   6   1   8      256.49      263.41     14.06 o 
   7   1   8      214.39      201.11     15.20 o 
   8   1   8       81.30       59.24     17.73 o 
   9   1   8      777.35      737.21     72.45 o 
  10   1   8       73.62       84.29     22.07 o 
  11   1   8       46.82       38.01     19.68 o 
  12   1   8       21.07       46.64     20.54 o 
  13   1   8       34.27       19.18     44.75 o 
 -13   2   8        8.77      -29.83     35.16 o 
 -12   2   8        6.25       -9.40     21.31 o 
 -11   2   8       31.49       23.97     34.63 o 
 -10   2   8      435.57      454.80     44.75 o 
  -9   2   8      111.03      119.62     22.14 o 
  -8   2   8      616.25      636.68     33.33 o 
  -7   2   8      140.73      126.25     15.14 o 
  -6   2   8      477.76      465.48     26.09 o 
  -5   2   8      157.34      189.91     14.85 o 
  -4   2   8      768.76      757.44     32.02 o 
  -3   2   8      813.93      778.13     31.72 o 
  -2   2   8      226.64      231.56     10.30 o 
  -1   2   8     2098.88     2111.61     50.22 o 
   0   2   8     2384.91     2225.54     57.36 o 
   1   2   8     2099.79     2185.88     55.61 o 
   2   2   8      226.39      243.73     10.79 o 
   3   2   8      813.67      769.02     34.72 o 
   4   2   8      767.60      771.09     31.32 o 
   5   2   8      157.69      140.20     18.43 o 
   6   2   8      477.57      504.98     26.13 o 
   7   2   8      140.40      112.71     13.42 o 
   8   2   8      616.77      652.02     43.49 o 
   9   2   8      110.82       83.82     21.46 o 
  10   2   8      434.90      393.23     36.61 o 
  11   2   8       31.54       19.60     28.77 o 
  12   2   8        6.28      -12.75     18.01 o 
  13   2   8        8.71       34.10     46.88 o 
 -12   3   8       16.83       -0.29     18.67 o 
 -11   3   8       23.13       18.11     18.11 o 
 -10   3   8      138.98      116.08     23.32 o 
  -9   3   8       19.31       16.80     16.08 o 
  -8   3   8       18.46        3.52     16.65 o 
  -7   3   8      219.34      185.30     18.00 o 
  -6   3   8     1087.80     1031.57     43.36 o 
  -5   3   8     1171.01     1173.96     45.23 o 
  -4   3   8      260.36      247.15     16.59 o 
  -3   3   8      540.36      547.47     32.37 o 
  -2   3   8      149.51      140.24      9.39 o 
  -1   3   8     1419.48     1378.52     52.38 o 
   0   3   8      694.33      723.74     22.99 o 
   1   3   8     1421.09     1346.26     42.13 o 
   2   3   8      150.17      156.73     12.00 o 
   3   3   8      540.59      615.02     23.34 o 
   4   3   8      261.45      241.64     36.23 o 
   5   3   8     1169.11     1119.67     57.95 o 
   6   3   8     1087.99     1112.06     88.97 o 
   7   3   8      219.06      232.45     29.17 o 
   8   3   8       18.56        6.89     15.76 o 
   9   3   8       19.15       15.57     17.79 o 
  10   3   8      138.92      135.09     37.82 o 
  11   3   8       23.02       14.39     20.15 o 
  12   3   8       16.85       -5.55     33.56 o 
 -12   4   8        2.28      -26.64     26.64 o 
 -11   4   8       11.89       -1.07     18.08 o 
 -10   4   8       41.31       36.64     18.35 o 
  -9   4   8      129.24      130.22     19.05 o 
  -8   4   8      118.66      126.78     17.40 o 
  -7   4   8      563.46      517.74     36.18 o 
  -6   4   8      483.25      482.97     33.88 o 
  -5   4   8      374.44      343.02     26.74 o 
  -4   4   8      420.73      427.09     23.07 o 
  -3   4   8      227.17      213.97     15.58 o 
  -2   4   8     1517.49     1503.87     52.52 o 
  -1   4   8     3988.29     3902.30    128.13 o 
   0   4   8      109.18      206.94     43.50 o 
   1   4   8     3985.82     4009.47    111.72 o 
   2   4   8     1516.23     1525.63     52.29 o 
   3   4   8      226.80      226.13     12.52 o 
   4   4   8      420.58      467.26     26.22 o 
   5   4   8      374.16      368.14     29.83 o 
   6   4   8      483.30      517.21     36.07 o 
   7   4   8      564.08      584.09     41.89 o 
   8   4   8      118.92      110.04     21.62 o 
   9   4   8      129.12      134.51     23.71 o 
  10   4   8       41.26       43.15     19.70 o 
  11   4   8       11.84       24.79     20.42 o 
  12   4   8        2.30      -16.44     38.89 o 
 -12   5   8       38.45       26.64     31.96 o 
 -11   5   8       46.65       31.96     19.95 o 
 -10   5   8       23.34       21.31     18.08 o 
  -9   5   8       59.78       60.07     13.41 o 
  -8   5   8       42.99       44.67     14.45 o 
  -7   5   8      146.22      185.53     36.70 o 
  -6   5   8      253.37      260.31     24.69 o 
  -5   5   8      559.31      582.05     30.71 o 
  -4   5   8     1613.13     1536.86     58.42 o 
  -3   5   8      451.81      422.63     29.00 o 
  -2   5   8      660.26      614.72     27.40 o 
  -1   5   8      985.85      883.79     35.78 o 
   0   5   8     1127.66     1094.12     42.20 o 
   1   5   8      986.72      924.42     36.94 o 
   2   5   8      660.68      652.09     25.10 o 
   3   5   8      451.48      430.50     19.44 o 
   4   5   8     1612.72     1641.13     61.43 o 
   5   5   8      560.09      617.50     35.55 o 
   6   5   8      252.51      235.88     25.23 o 
   7   5   8      146.22      163.63     19.09 o 
   8   5   8       43.01       31.02     14.32 o 
   9   5   8       59.90       33.07     18.86 o 
  10   5   8       23.30       14.13     21.31 o 
  11   5   8       46.60       24.71     20.54 o 
  12   5   8       38.37       16.03     21.49 o 
 -12   6   8        2.34      -25.57     25.57 o 
 -11   6   8        6.61       -3.50     18.45 o 
 -10   6   8       77.52       79.72     21.46 o 
  -9   6   8       16.67       31.07     15.43 o 
  -8   6   8       78.20       85.11     16.73 o 
  -7   6   8      150.82      185.02     28.97 o 
  -6   6   8      261.03      281.91     30.24 o 
  -5   6   8       87.54       92.89     13.88 o 
  -4   6   8      289.78      292.66     32.06 o 
  -3   6   8       20.63       25.72     13.17 o 
  -2   6   8      173.62      189.67     20.60 o 
  -1   6   8     1389.44     1295.49     48.73 o 
   0   6   8      151.22      177.54     15.01 o 
   1   6   8     1389.57     1300.36     49.73 o 
   2   6   8      173.11      158.29     12.22 o 
   3   6   8       20.55       31.34      8.15 o 
   4   6   8      289.38      287.55     16.92 o 
   5   6   8       87.40       96.41     19.21 o 
   6   6   8      261.21      276.98     33.03 o 
   7   6   8      150.44      172.65     24.36 o 
   8   6   8       77.95       73.00     17.35 o 
   9   6   8       16.80       12.07     17.25 o 
  10   6   8       77.55       80.82     23.03 o 
  11   6   8        6.65       14.41     19.81 o 
  12   6   8        2.36       -2.20     20.76 o 
 -12   7   8       26.31        1.07     28.77 o 
 -11   7   8      167.18      147.04     36.23 o 
 -10   7   8      181.08      205.92     23.66 o 
  -9   7   8       32.87       26.74     15.80 o 
  -8   7   8       20.19       19.64     14.73 o 
  -7   7   8      157.76      166.86     36.01 o 
  -6   7   8      468.80      465.61     28.04 o 
  -5   7   8       49.60       33.26     12.61 o 
  -4   7   8       67.67       70.45     17.28 o 
  -3   7   8      258.48      252.20     17.17 o 
  -2   7   8      349.26      356.07     21.21 o 
  -1   7   8      269.67      244.37     17.44 o 
   0   7   8     1120.44     1053.29     42.60 o 
   1   7   8      269.28      249.52     18.19 o 
   2   7   8      349.98      361.17     23.17 o 
   3   7   8      258.81      252.20     43.77 o 
   4   7   8       67.94       76.72     10.66 o 
   5   7   8       49.32       41.77     13.64 o 
   6   7   8      469.93      427.89     29.69 o 
   7   7   8      157.31      132.30     56.47 o 
   8   7   8       20.15      -13.15     14.98 o 
   9   7   8       32.79       45.85     19.24 o 
  10   7   8      180.94      190.43     29.19 o 
  11   7   8      167.02      134.43     59.13 o 
  12   7   8       26.31       39.42     52.21 o 
 -11   8   8       18.29       33.03     27.70 o 
 -10   8   8       29.37       17.18     18.55 o 
  -9   8   8       75.35       78.32     29.76 o 
  -8   8   8        5.08       -1.96     13.60 o 
  -7   8   8      423.40      431.42     50.71 o 
  -6   8   8      288.80      279.11     23.42 o 
  -5   8   8        0.86      -14.18     14.18 o 
  -4   8   8       89.71       62.05     17.60 o 
  -3   8   8       79.18       63.79     12.52 o 
  -2   8   8      225.42      217.85     17.55 o 
  -1   8   8      657.35      623.37     30.60 o 
   0   8   8      913.56      898.45     39.33 o 
   1   8   8      657.63      601.79     31.10 o 
   2   8   8      225.88      220.02     18.65 o 
   3   8   8       79.20       98.96     15.20 o 
   4   8   8       89.70       87.52     21.46 o 
   5   8   8        0.84       -2.03     11.36 o 
   6   8   8      288.61      321.53     26.09 o 
   7   8   8      423.39      499.44     39.42 o 
   8   8   8        5.11       -4.21     14.85 o 
   9   8   8       75.43       73.81     35.16 o 
  10   8   8       29.51       -3.23     29.30 o 
  11   8   8       18.37       -2.84     20.97 o 
 -11   9   8       17.05       19.18     26.64 o 
 -10   9   8       87.63      111.29     24.80 o 
  -9   9   8       35.01       50.02     17.32 o 
  -8   9   8       30.85       55.52     16.79 o 
  -7   9   8      399.16      393.40     28.74 o 
  -6   9   8      452.34      394.47     32.20 o 
  -5   9   8      377.63      410.54     35.31 o 
  -4   9   8      103.46       75.79     19.87 o 
  -3   9   8      138.09      150.43     15.85 o 
  -2   9   8       58.80       86.47     13.94 o 
  -1   9   8      396.21      381.71     24.28 o 
   0   9   8      322.28      350.11     31.79 o 
   1   9   8      395.53      388.51     29.79 o 
   2   9   8       59.07       61.80     14.35 o 
   3   9   8      138.11      106.05     22.90 o 
   4   9   8      103.53       72.11     36.23 o 
   5   9   8      377.99      425.71     39.12 o 
   6   9   8      452.73      435.97     40.50 o 
   7   9   8      399.14      405.31     30.20 o 
   8   9   8       30.86       50.65     18.49 o 
   9   9   8       34.88       48.25     21.61 o 
  10   9   8       87.64       80.73     24.81 o 
  11   9   8       17.16       15.63     21.92 o 
 -10  10   8        5.97       -6.64     18.07 o 
  -9  10   8       35.09        4.72     23.25 o 
  -8  10   8       10.39       18.29     19.63 o 
  -7  10   8       38.49       21.52     14.65 o 
  -6  10   8      100.47       84.44     17.63 o 
  -5  10   8      447.59      454.52     67.66 o 
  -4  10   8       79.07       65.91     20.93 o 
  -3  10   8       44.91       46.99     13.90 o 
  -2  10   8       44.43        9.43     12.64 o 
  -1  10   8      124.88      134.15     17.14 o 
   0  10   8       43.90       20.90     13.29 o 
   1  10   8      125.23      125.34     17.75 o 
   2  10   8       44.40       30.59     28.24 o 
   3  10   8       45.01       14.60     19.12 o 
   4  10   8       79.03       85.97     37.29 o 
   5  10   8      447.51      440.25     40.50 o 
   6  10   8      100.66      104.72     27.65 o 
   7  10   8       38.55       48.07     26.62 o 
   8  10   8       10.42      -27.70     39.42 o 
   9  10   8       35.14       57.54     46.88 o 
  10  10   8        5.96      -22.38     42.62 o 
 -10  11   8        3.45       20.85     51.68 o 
  -9  11   8       69.74       78.85     34.63 o 
  -8  11   8       11.79       28.08     16.34 o 
  -7  11   8      118.15      151.44     21.45 o 
  -6  11   8      113.71      141.55     27.43 o 
  -5  11   8      105.38      127.23     25.58 o 
  -4  11   8      401.25      376.12     36.53 o 
  -3  11   8      369.78      399.54     27.07 o 
  -2  11   8       15.76       21.33     14.57 o 
  -1  11   8      706.13      732.87     39.47 o 
   0  11   8       86.49       73.16     16.78 o 
   1  11   8      705.84      727.56     50.44 o 
   2  11   8       15.84       -3.60     17.66 o 
   3  11   8      369.65      375.80     57.54 o 
   4  11   8      402.41      403.27     68.19 o 
   5  11   8      105.72       84.50     27.00 o 
   6  11   8      114.12      134.18     45.28 o 
   7  11   8      117.79       82.37     29.12 o 
   8  11   8       11.69       -7.69     23.24 o 
   9  11   8       69.68       43.68     45.82 o 
  10  11   8        3.44       19.18     45.82 o 
  -9  12   8        7.28       15.91     20.30 o 
  -8  12   8        4.67       -2.38     18.07 o 
  -7  12   8       38.07       40.62     16.78 o 
  -6  12   8       15.43       31.75     44.75 o 
  -5  12   8       70.12       67.03     23.97 o 
  -4  12   8      249.74      194.97     30.11 o 
  -3  12   8      220.75      218.91     53.27 o 
  -2  12   8      477.37      452.59     30.10 o 
  -1  12   8       20.32       16.71     15.17 o 
   0  12   8        6.44      -11.33     13.73 o 
   1  12   8       20.29       20.55     15.17 o 
   2  12   8      476.95      417.76     37.65 o 
   3  12   8      221.01      233.59     31.64 o 
   4  12   8      250.07      247.52     32.01 o 
   5  12   8       69.95       63.50     25.86 o 
   6  12   8       15.44       29.88     24.23 o 
   7  12   8       38.12       19.43     25.09 o 
   8  12   8        4.63      -17.23     24.06 o 
   9  12   8        7.26      -36.23     40.49 o 
  -9  13   8       65.80      145.90     51.14 o 
  -8  13   8       46.25       27.63     22.07 o 
  -7  13   8       27.74       38.71     17.58 o 
  -6  13   8       46.77       30.03     22.90 o 
  -5  13   8       80.05       69.49     45.82 o 
  -4  13   8      291.04      249.94     33.52 o 
  -3  13   8      213.12      193.60     30.78 o 
  -2  13   8        1.50        9.54     15.66 o 
  -1  13   8      547.61      535.59     43.78 o 
   0  13   8      147.19      165.56     21.57 o 
   1  13   8      547.09      565.59     34.52 o 
   2  13   8        1.51        3.16     19.87 o 
   3  13   8      213.47      186.65     30.45 o 
   4  13   8      291.30      297.69     35.39 o 
   5  13   8       80.10       48.74     26.08 o 
   6  13   8       46.63       42.95     30.37 o 
   7  13   8       27.77       31.05     25.57 o 
   8  13   8       46.12       47.35     28.82 o 
   9  13   8       65.68       65.80     35.03 o 
  -8  14   8        0.71       -3.08     19.33 o 
  -7  14   8       21.16       44.08     20.65 o 
  -6  14   8        0.64      -30.59     39.42 o 
  -5  14   8        7.86      -10.12     21.06 o 
  -4  14   8        5.12       29.17     21.81 o 
  -3  14   8       21.49       -9.11     42.09 o 
  -2  14   8       42.83        9.14     22.71 o 
  -1  14   8       42.76       23.17     17.32 o 
   0  14   8       29.04       15.10     16.35 o 
   1  14   8       42.78       30.38     19.72 o 
   2  14   8       42.87       53.27     23.36 o 
   3  14   8       21.49       60.28     24.83 o 
   4  14   8        5.12      -16.45     20.71 o 
   5  14   8        7.76       24.02     23.21 o 
   6  14   8        0.64        9.41     24.41 o 
   7  14   8       21.19        8.65     24.80 o 
   8  14   8        0.71       29.79     28.19 o 
  -7  15   8        5.32       50.08     39.42 o 
  -6  15   8       16.44       -5.33     33.03 o 
  -5  15   8       13.82       58.60     37.29 o 
  -4  15   8       66.18       55.21     24.83 o 
  -3  15   8       64.73       69.95     53.27 o 
  -2  15   8       14.09      -19.53     20.63 o 
  -1  15   8       19.31       20.75     17.92 o 
   0  15   8      351.47      352.97     45.52 o 
   1  15   8       19.31       20.16     18.04 o 
   2  15   8       14.07       15.04     22.14 o 
   3  15   8       64.84       61.03     25.23 o 
   4  15   8       66.22       65.46     26.74 o 
   5  15   8       13.76        3.36     24.07 o 
   6  15   8       16.39       47.65     64.46 o 
   7  15   8        5.32       23.67     26.88 o 
  -6  16   8       16.04       20.24     39.42 o 
  -5  16   8       13.77       41.55     39.42 o 
  -4  16   8       16.28       19.18     38.36 o 
  -3  16   8        0.85      -34.63     34.63 o 
  -2  16   8       12.25       -3.62     22.97 o 
  -1  16   8       25.23       30.54     30.47 o 
   0  16   8       32.00        5.87     36.79 o 
   1  16   8       25.08      -11.27     17.95 o 
   2  16   8       12.31       34.84     23.72 o 
   3  16   8        0.85       -1.26     22.97 o 
   4  16   8       16.25        1.81     35.16 o 
   5  16   8       13.65       18.11     26.67 o 
   6  16   8       16.01       45.82     28.63 o 
  -4  17   8        5.68       26.64     38.36 o 
  -3  17   8        3.80      -13.85     35.16 o 
  -2  17   8        5.36      -25.57     29.83 o 
  -1  17   8       19.73      -33.15     58.60 o 
   0  17   8        0.00      -18.70     18.70 o 
   1  17   8       19.70        5.62     35.34 o 
   2  17   8        5.39       -0.77     26.64 o 
   3  17   8        3.83       56.13     25.98 o 
   4  17   8        5.69        9.26     25.23 o 
  -1  18   8       11.94       25.57     37.29 o 
   0  18   8        0.37      -27.27     45.82 o 
   1  18   8       11.91       20.61     29.55 o 
   1   0   9     1349.09     1421.03     42.33 o 
   2   0   9     7491.15     7481.16    165.78 o 
   3   0   9      499.69      560.76     23.22 o 
   4   0   9     1109.05     1117.09     42.09 o 
   5   0   9       10.57        2.14      9.79 o 
   6   0   9        2.28       13.66     12.22 o 
   7   0   9      242.39      228.10     28.77 o 
   8   0   9      211.74      201.50     53.81 o 
   9   0   9       43.17       33.09     20.78 o 
  10   0   9      668.60      570.47     70.32 o 
  11   0   9       87.09       81.06     22.78 o 
  12   0   9        7.12       11.72     19.50 o 
 -12   1   9       56.42       46.83     21.46 o 
 -11   1   9       20.08       41.63     31.96 o 
 -10   1   9       85.29       89.89     30.90 o 
  -9   1   9       80.97      122.03     29.30 o 
  -8   1   9      259.80      248.35     27.00 o 
  -7   1   9      496.96      396.10     36.76 o 
  -6   1   9      343.75      335.24     20.37 o 
  -5   1   9      110.85      106.03     14.95 o 
  -4   1   9      791.97      790.24     32.82 o 
  -3   1   9      332.67      334.49     12.20 o 
  -2   1   9     2308.20     2381.68     61.41 o 
  -1   1   9     4001.49     3799.58     85.76 o 
   0   1   9     1029.32      981.49     28.26 o 
   1   1   9     4000.44     3742.73    105.07 o 
   2   1   9     2306.76     2419.62     68.91 o 
   3   1   9      332.40      326.14     17.66 o 
   4   1   9      791.23      800.24     32.13 o 
   5   1   9      110.90       85.78      8.75 o 
   6   1   9      343.56      306.34     18.67 o 
   7   1   9      497.09      382.30     42.62 o 
   8   1   9      260.24      224.77     26.62 o 
   9   1   9       80.91       82.98     20.99 o 
  10   1   9       85.01       82.57     22.53 o 
  11   1   9       20.05       12.67     18.88 o 
  12   1   9       56.50       29.00     21.88 o 
 -12   2   9        3.22       -8.81     18.90 o 
 -11   2   9      175.29      148.80     39.96 o 
 -10   2   9       48.89       42.15     20.18 o 
  -9   2   9      343.47      298.05     55.41 o 
  -8   2   9      322.79      315.10     45.28 o 
  -7   2   9        0.73        0.50     11.68 o 
  -6   2   9      325.54      307.48     19.86 o 
  -5   2   9      145.98      126.99     13.77 o 
  -4   2   9       22.85        7.57      7.78 o 
  -3   2   9      254.30      275.11     17.20 o 
  -2   2   9      276.20      250.38     11.61 o 
  -1   2   9      413.45      368.34     13.69 o 
   0   2   9      890.38      786.75     26.86 o 
   1   2   9      412.92      384.01     16.99 o 
   2   2   9      276.22      276.26     11.86 o 
   3   2   9      253.64      263.58     16.14 o 
   4   2   9       22.92       17.22      6.83 o 
   5   2   9      145.52      143.71     18.36 o 
   6   2   9      325.87      288.01     19.38 o 
   7   2   9        0.79        0.34     19.18 o 
   8   2   9      322.65      307.69     30.72 o 
   9   2   9      343.80      326.22     46.88 o 
  10   2   9       48.87       27.25     20.46 o 
  11   2   9      175.12      156.36     27.00 o 
  12   2   9        3.22      -18.38     20.24 o 
 -12   3   9       30.40      -27.70     27.70 o 
 -11   3   9       14.91       17.26     18.67 o 
 -10   3   9        1.97        4.04     35.69 o 
  -9   3   9      103.16      118.45     22.56 o 
  -8   3   9      259.15      267.53     28.25 o 
  -7   3   9       59.82       40.24     12.80 o 
  -6   3   9      220.31      217.13     20.79 o 
  -5   3   9      111.75       87.85     12.44 o 
  -4   3   9      277.28      255.09     17.58 o 
  -3   3   9      164.95      167.49     13.68 o 
  -2   3   9      107.92      104.50      8.62 o 
  -1   3   9     3029.58     2991.44     85.35 o 
   0   3   9       76.00       89.99     14.29 o 
   1   3   9     3030.13     3026.60     86.14 o 
   2   3   9      108.21      109.30      8.92 o 
   3   3   9      165.22      177.38     15.98 o 
   4   3   9      276.61      261.44     26.64 o 
   5   3   9      111.58      103.79     17.34 o 
   6   3   9      219.71      202.99     23.55 o 
   7   3   9       60.03       31.34     20.99 o 
   8   3   9      259.32      284.16     33.56 o 
   9   3   9      103.12      109.06     23.65 o 
  10   3   9        1.97      -22.73     34.10 o 
  11   3   9       14.97       19.34     19.70 o 
  12   3   9       30.54       29.19     22.07 o 
 -12   4   9       21.42       -9.59     29.83 o 
 -11   4   9       11.96        6.28     18.03 o 
 -10   4   9      187.89      204.48     39.96 o 
  -9   4   9      271.69      335.26     56.47 o 
  -8   4   9       33.95       37.46     14.93 o 
  -7   4   9      149.35      152.16     17.50 o 
  -6   4   9      395.94      379.12     26.92 o 
  -5   4   9      312.72      306.63     20.40 o 
  -4   4   9      581.12      608.34     35.78 o 
  -3   4   9      248.28      238.25     21.50 o 
  -2   4   9     1802.41     1645.78     67.40 o 
  -1   4   9      601.05      590.85     26.73 o 
   0   4   9        1.38       -3.82      7.29 o 
   1   4   9      601.24      615.14     23.73 o 
   2   4   9     1804.30     1810.60     53.32 o 
   3   4   9      247.64      241.83     17.53 o 
   4   4   9      581.05      590.56     30.78 o 
   5   4   9      312.68      311.77     27.35 o 
   6   4   9      396.86      351.07     30.45 o 
   7   4   9      149.28      155.76     18.18 o 
   8   4   9       33.87       45.62     18.50 o 
   9   4   9      272.01      299.59     54.87 o 
  10   4   9      187.91      119.18     25.00 o 
  11   4   9       11.90       13.15     28.24 o 
  12   4   9       21.43        0.05     58.07 o 
 -12   5   9       13.01       17.05     31.96 o 
 -11   5   9       21.91       28.15     19.55 o 
 -10   5   9        5.33       -8.62     16.19 o 
  -9   5   9       90.07       64.45     20.71 o 
  -8   5   9      920.33      820.29     70.10 o 
  -7   5   9       28.95       26.13      9.64 o 
  -6   5   9      418.22      353.19     23.33 o 
  -5   5   9       49.00       59.10     12.30 o 
  -4   5   9      159.28      166.14     16.81 o 
  -3   5   9       81.47       63.42     14.08 o 
  -2   5   9      256.15      268.89     16.11 o 
  -1   5   9     2391.34     2316.42     79.68 o 
   0   5   9        1.16       20.46     10.35 o 
   1   5   9     2390.85     2361.76     69.62 o 
   2   5   9      255.41      252.81     14.91 o 
   3   5   9       81.67       85.59      8.89 o 
   4   5   9      159.84      154.94     17.32 o 
   5   5   9       48.97       55.10     13.56 o 
   6   5   9      417.48      402.40     49.01 o 
   7   5   9       29.02       53.31     33.03 o 
   8   5   9      920.25      979.80     56.73 o 
   9   5   9       90.11       82.96     27.17 o 
  10   5   9        5.37       -4.57     17.05 o 
  11   5   9       21.94       -9.81     23.44 o 
  12   5   9       13.02      -13.85     44.75 o 
 -12   6   9        0.51       26.64     33.03 o 
 -11   6   9      109.66      101.22     35.16 o 
 -10   6   9       15.22        9.20     18.65 o 
  -9   6   9       85.67      130.04     19.15 o 
  -8   6   9      284.69      287.90     36.22 o 
  -7   6   9      805.76      877.65     74.77 o 
  -6   6   9      133.65      124.26     16.54 o 
  -5   6   9      750.13      754.26     35.02 o 
  -4   6   9       51.08       64.51     13.20 o 
  -3   6   9      713.34      718.40     30.40 o 
  -2   6   9      592.17      572.12     26.78 o 
  -1   6   9      316.95      312.30     19.40 o 
   0   6   9      207.93      238.41     17.33 o 
   1   6   9      317.80      298.06     20.78 o 
   2   6   9      592.95      576.65     24.47 o 
   3   6   9      712.82      739.77     28.87 o 
   4   6   9       51.39       43.97      8.80 o 
   5   6   9      750.07      722.13     37.92 o 
   6   6   9      133.91      106.83     20.96 o 
   7   6   9      805.71      868.87     54.52 o 
   8   6   9      284.02      262.36     31.13 o 
   9   6   9       85.55       72.77     23.40 o 
  10   6   9       15.31        4.37     19.33 o 
  11   6   9      109.71      102.15     26.94 o 
  12   6   9        0.52        1.07     45.82 o 
 -11   7   9        6.21        4.26     27.70 o 
 -10   7   9       50.86       46.60     21.38 o 
  -9   7   9       59.41       69.32     17.42 o 
  -8   7   9       51.76       60.33     23.45 o 
  -7   7   9      384.75      390.95     27.64 o 
  -6   7   9      312.24      267.91     22.61 o 
  -5   7   9      263.86      269.63     21.46 o 
  -4   7   9       74.70       27.60     15.32 o 
  -3   7   9     1017.80      939.20     39.33 o 
  -2   7   9     1631.45     1671.56     60.35 o 
  -1   7   9      805.43      738.29     33.49 o 
   0   7   9        2.87        0.25     14.01 o 
   1   7   9      805.74      756.01     34.55 o 
   2   7   9     1631.82     1625.88     61.71 o 
   3   7   9     1017.69     1030.05     36.78 o 
   4   7   9       74.53       84.07     13.25 o 
   5   7   9      263.55      273.71     23.45 o 
   6   7   9      312.28      316.75     28.95 o 
   7   7   9      384.44      396.97     46.88 o 
   8   7   9       51.74       70.82     46.35 o 
   9   7   9       59.35       16.79     29.83 o 
  10   7   9       50.78       27.75     21.37 o 
  11   7   9        6.18        9.22     20.11 o 
 -11   8   9        5.40       -1.07     25.57 o 
 -10   8   9       36.81       55.23     20.73 o 
  -9   8   9       75.62       73.65     30.67 o 
  -8   8   9       93.25      119.74     19.40 o 
  -7   8   9      527.47      578.76     34.16 o 
  -6   8   9      254.48      272.69     23.75 o 
  -5   8   9       39.91       34.76     14.72 o 
  -4   8   9      118.10      130.27     20.46 o 
  -3   8   9       17.01       25.59     10.58 o 
  -2   8   9      122.86      128.02     14.60 o 
  -1   8   9      190.06      218.01     33.30 o 
   0   8   9      108.62      105.14     14.66 o 
   1   8   9      189.59      207.16     18.34 o 
   2   8   9      122.73      104.60     22.39 o 
   3   8   9       17.11       26.24     12.67 o 
   4   8   9      117.72      107.21     15.62 o 
   5   8   9       39.84       44.60     22.89 o 
   6   8   9      254.29      290.65     34.35 o 
   7   8   9      527.52      545.09     43.52 o 
   8   8   9       93.34      108.97     26.19 o 
   9   8   9       75.82       75.15     23.99 o 
  10   8   9       36.83       17.93     42.09 o 
  11   8   9        5.46      -23.44     47.95 o 
 -11   9   9       19.51       27.70     29.83 o 
 -10   9   9        3.49       34.15     21.23 o 
  -9   9   9       14.01       10.76     16.85 o 
  -8   9   9      279.54      317.14     26.60 o 
  -7   9   9       72.15       60.98     19.78 o 
  -6   9   9       70.93       62.28     16.36 o 
  -5   9   9      505.68      496.18     38.34 o 
  -4   9   9      187.89      199.98     25.48 o 
  -3   9   9       78.38       59.49     18.17 o 
  -2   9   9       11.34       31.10     11.87 o 
  -1   9   9       19.67       10.81     11.60 o 
   0   9   9      101.10      108.86     16.53 o 
   1   9   9       19.76       34.88     15.75 o 
   2   9   9       11.39       10.95     12.62 o 
   3   9   9       78.46       32.93     14.08 o 
   4   9   9      187.66      193.62     20.01 o 
   5   9   9      505.82      468.34     42.77 o 
   6   9   9       70.98       15.05     24.02 o 
   7   9   9       72.18       80.67     18.63 o 
   8   9   9      279.49      290.79     33.56 o 
   9   9   9       13.93       28.10     20.76 o 
  10   9   9        3.51      -25.47     39.42 o 
  11   9   9       19.64       61.80     53.27 o 
 -10  10   9        0.20       15.40     28.24 o 
  -9  10   9       34.92       28.10     34.63 o 
  -8  10   9        7.35       13.45     17.99 o 
  -7  10   9       11.80       -0.71     13.90 o 
  -6  10   9      202.11      180.54     21.23 o 
  -5  10   9      206.19      214.38     28.06 o 
  -4  10   9       70.78       81.38     21.69 o 
  -3  10   9      279.71      272.73     37.82 o 
  -2  10   9       10.27       -6.17     12.02 o 
  -1  10   9       21.57       28.44     13.32 o 
   0  10   9      459.35      386.52     25.80 o 
   1  10   9       21.47        8.01     13.26 o 
   2  10   9       10.25       12.81     14.39 o 
   3  10   9      279.55      241.14     22.55 o 
   4  10   9       70.78       42.48     22.53 o 
   5  10   9      206.10      130.98     28.92 o 
   6  10   9      202.21      187.99     32.46 o 
   7  10   9       11.75       50.26     26.01 o 
   8  10   9        7.32       28.77     44.75 o 
   9  10   9       34.78       39.42     45.82 o 
  10  10   9        0.19      -28.77     44.75 o 
 -10  11   9        5.14       16.66     24.51 o 
  -9  11   9       29.09       12.57     19.50 o 
  -8  11   9      125.78      191.83     38.43 o 
  -7  11   9       81.11       82.88     19.09 o 
  -6  11   9      181.48      197.01     22.39 o 
  -5  11   9      338.15      349.38     35.31 o 
  -4  11   9      690.18      734.29     50.82 o 
  -3  11   9       36.86        7.14     26.64 o 
  -2  11   9      190.66      182.05     20.28 o 
  -1  11   9        7.41        2.65     13.57 o 
   0  11   9      323.69      283.27     23.81 o 
   1  11   9        7.40       18.45     15.49 o 
   2  11   9      190.55      156.94     20.54 o 
   3  11   9       36.76       25.86     35.98 o 
   4  11   9      690.71      732.35     53.08 o 
   5  11   9      337.99      300.95     35.95 o 
   6  11   9      181.43      170.28     31.22 o 
   7  11   9       80.87       89.01     29.12 o 
   8  11   9      125.78       92.94     30.93 o 
   9  11   9       29.09       22.38     47.95 o 
  10  11   9        5.13       12.79     46.88 o 
  -9  12   9        2.75        9.78     20.30 o 
  -8  12   9       13.94       31.13     28.77 o 
  -7  12   9       20.63       16.59     16.00 o 
  -6  12   9       36.76       21.10     25.57 o 
  -5  12   9      165.99      169.29     32.50 o 
  -4  12   9       57.63       70.73     28.77 o 
  -3  12   9      174.14      164.23     71.39 o 
  -2  12   9      394.02      430.40     28.70 o 
  -1  12   9       75.01       53.98     16.96 o 
   0  12   9        4.84       22.21     15.69 o 
   1  12   9       74.97       64.11     17.22 o 
   2  12   9      394.00      336.05     27.50 o 
   3  12   9      174.12      165.51     27.21 o 
   4  12   9       57.51       49.54     24.86 o 
   5  12   9      166.24      182.79     31.85 o 
   6  12   9       36.64       37.21     24.83 o 
   7  12   9       20.52      -11.11     35.16 o 
   8  12   9       13.88        4.66     26.24 o 
   9  12   9        2.75       21.31     47.95 o 
  -8  13   9       45.97       56.42     38.89 o 
  -7  13   9       12.15       30.18     20.10 o 
  -6  13   9        5.46        9.42     21.69 o 
  -5  13   9       75.96       46.38     45.28 o 
  -4  13   9      119.24      113.94     26.36 o 
  -3  13   9      215.05      208.71     61.27 o 
  -2  13   9       47.60       32.24     21.38 o 
  -1  13   9      211.39      155.68     22.88 o 
   0  13   9       26.72       63.87     20.61 o 
   1  13   9      211.07      175.05     24.29 o 
   2  13   9       47.63       44.40     17.44 o 
   3  13   9      215.15      184.36     30.51 o 
   4  13   9      119.29      115.53     28.60 o 
   5  13   9       75.93      114.60     28.82 o 
   6  13   9        5.45       18.89     30.90 o 
   7  13   9       12.12       10.91     26.11 o 
   8  13   9       45.85       76.00     31.48 o 
  -8  14   9       18.63       66.31     24.44 o 
  -7  14   9       16.65       32.32     21.68 o 
  -6  14   9       14.46        6.39     34.10 o 
  -5  14   9       13.51      -20.34     20.34 o 
  -4  14   9       60.18       38.96     38.89 o 
  -3  14   9       23.88        8.52     30.37 o 
  -2  14   9       23.70        7.77     20.71 o 
  -1  14   9       35.38       41.48     17.70 o 
   0  14   9      338.25      306.47     27.42 o 
   1  14   9       35.55       44.33     18.09 o 
   2  14   9       23.68        8.06     24.50 o 
   3  14   9       23.76       16.85     21.99 o 
   4  14   9       60.11       66.59     28.24 o 
   5  14   9       13.61        7.26     23.65 o 
   6  14   9       14.44       -9.39     27.17 o 
   7  14   9       16.71      -10.72     34.10 o 
   8  14   9       18.64       39.21     41.02 o 
  -7  15   9        3.78       19.77     20.15 o 
  -6  15   9        0.14      -30.90     30.90 o 
  -5  15   9       14.58      -26.64     29.83 o 
  -4  15   9        3.75       14.92     23.36 o 
  -3  15   9       11.00       -3.68     30.90 o 
  -2  15   9       42.38       57.37     23.72 o 
  -1  15   9       46.38       36.76     24.11 o 
   0  15   9      164.94      214.90     29.71 o 
   1  15   9       46.23       44.68     26.64 o 
   2  15   9       42.43       30.58     29.06 o 
   3  15   9       10.96        6.80     35.69 o 
   4  15   9        3.79      -21.69     21.69 o 
   5  15   9       14.63        2.90     23.79 o 
   6  15   9        0.14       52.62     27.31 o 
   7  15   9        3.76      -18.29     26.36 o 
  -5  16   9       74.33      153.43     47.95 o 
  -4  16   9       10.84       39.42     38.36 o 
  -3  16   9       78.47      116.66     56.47 o 
  -2  16   9        7.50      -15.60     21.06 o 
  -1  16   9        7.48      -20.34     20.34 o 
   0  16   9        0.91      -16.37     16.37 o 
   1  16   9        7.44      -17.64     17.64 o 
   2  16   9        7.50       13.85     21.85 o 
   3  16   9       78.51      121.16     41.55 o 
   4  16   9       10.86        8.26     23.97 o 
   5  16   9       74.14       98.12     31.96 o 
  -3  17   9       13.84       22.38     37.29 o 
  -2  17   9       15.65       46.88     37.29 o 
  -1  17   9       20.94       10.25     71.39 o 
   0  17   9       18.07       15.72     36.10 o 
   1  17   9       21.00       22.38     24.11 o 
   2  17   9       15.65       33.86     25.92 o 
   3  17   9       13.83       63.12     29.30 o 
   0   0  10     2224.12     2168.28     89.28 o 
   1   0  10     3497.48     3509.55     88.05 o 
   2   0  10     2814.58     3192.97     73.11 o 
   3   0  10      287.29      307.57     14.60 o 
   4   0  10      411.30      407.67     16.45 o 
   5   0  10      145.52      144.96     12.26 o 
   6   0  10        0.21       -6.84     11.51 o 
   7   0  10       27.12       25.57     15.10 o 
   8   0  10        0.75        9.11     23.97 o 
   9   0  10      581.64      630.09     64.99 o 
  10   0  10        1.25       14.45     18.43 o 
  11   0  10       87.64       61.65     28.77 o 
  12   0  10       15.69        8.52     38.36 o 
 -12   1  10       51.65       25.57     38.36 o 
 -11   1  10       52.19       20.58     19.68 o 
 -10   1  10      159.79      150.53     41.55 o 
  -9   1  10      222.91      216.92     28.06 o 
  -8   1  10      566.96      589.07    102.29 o 
  -7   1  10      214.23      236.31     61.27 o 
  -6   1  10       16.99        8.46     19.71 o 
  -5   1  10      277.05      296.78     18.65 o 
  -4   1  10      160.83      164.49     15.16 o 
  -3   1  10     1887.52     1819.50     48.26 o 
  -2   1  10     1251.79     1262.14     35.16 o 
  -1   1  10     2743.17     2727.73     63.06 o 
   0   1  10     2249.05     2290.58     59.56 o 
   1   1  10     2742.65     2677.26     77.36 o 
   2   1  10     1250.80     1264.78     39.16 o 
   3   1  10     1886.65     1888.28     64.18 o 
   4   1  10      160.48      167.10     12.72 o 
   5   1  10      277.44      288.12     16.23 o 
   6   1  10       17.01       28.60     15.98 o 
   7   1  10      214.98      172.90     24.51 o 
   8   1  10      566.88      514.91     93.76 o 
   9   1  10      223.02      255.21     62.86 o 
  10   1  10      159.73      169.37     27.65 o 
  11   1  10       52.26       23.88     20.00 o 
  12   1  10       51.78       -2.13     39.42 o 
 -12   2  10        2.12      -31.96     31.96 o 
 -11   2  10       13.07      -17.60     17.60 o 
 -10   2  10       45.59       44.44     20.63 o 
  -9   2  10       97.81      142.55     24.07 o 
  -8   2  10      247.61      260.25     29.83 o 
  -7   2  10      680.32      605.83     41.06 o 
  -6   2  10      168.17      164.02     15.52 o 
  -5   2  10      131.67      157.69     14.53 o 
  -4   2  10      271.83      310.92     19.35 o 
  -3   2  10      311.04      377.81     27.77 o 
  -2   2  10      358.74      330.41     13.91 o 
  -1   2  10       33.23       13.54      5.48 o 
   0   2  10        0.03       -4.98      4.98 o 
   1   2  10       33.49       20.57     13.13 o 
   2   2  10      358.31      329.24     17.17 o 
   3   2  10      310.43      286.81     13.28 o 
   4   2  10      271.85      310.90     17.81 o 
   5   2  10      131.95      142.94     12.28 o 
   6   2  10      167.97      159.69     21.69 o 
   7   2  10      680.34      628.04     42.63 o 
   8   2  10      247.49      254.20     29.12 o 
   9   2  10       97.75       81.36     22.53 o 
  10   2  10       45.61       14.29     44.22 o 
  11   2  10       13.05        4.00     19.19 o 
  12   2  10        2.10       19.18     42.62 o 
 -12   3  10       24.84       -8.52     31.96 o 
 -11   3  10        2.66       -7.99     18.84 o 
 -10   3  10       34.35        3.88     17.60 o 
  -9   3  10       23.51       31.73     18.17 o 
  -8   3  10      204.43      202.15     25.23 o 
  -7   3  10       37.92       43.19     16.08 o 
  -6   3  10      224.25      225.42     25.01 o 
  -5   3  10       68.35       78.71     13.34 o 
  -4   3  10       25.33       27.90      9.59 o 
  -3   3  10     1359.68     1334.42     50.84 o 
  -2   3  10      574.14      524.00     28.30 o 
  -1   3  10      732.66      714.37     26.43 o 
   0   3  10        2.15       -8.62      8.62 o 
   1   3  10      734.40      771.49     27.06 o 
   2   3  10      573.78      578.24     22.21 o 
   3   3  10     1361.36     1375.91     43.45 o 
   4   3  10       25.01       30.84     12.58 o 
   5   3  10       68.18       63.67     15.56 o 
   6   3  10      224.20      290.95     27.12 o 
   7   3  10       37.72       80.58     20.22 o 
   8   3  10      203.85      172.03     43.15 o 
   9   3  10       23.64       12.01     17.41 o 
  10   3  10       34.36       10.49     46.35 o 
  11   3  10        2.67       -8.74     17.79 o 
  12   3  10       24.93      -37.29     37.29 o 
 -12   4  10       30.32       14.92     31.96 o 
 -11   4  10        5.34       -2.24     18.35 o 
 -10   4  10       11.16       19.40     18.45 o 
  -9   4  10       18.04       -9.49     16.19 o 
  -8   4  10      210.32      251.85     57.00 o 
  -7   4  10       86.77       95.32     15.73 o 
  -6   4  10       43.15       42.25     12.70 o 
  -5   4  10      485.98      518.12     28.02 o 
  -4   4  10      100.83       98.98     19.36 o 
  -3   4  10       42.02       38.33      9.99 o 
  -2   4  10      396.77      379.59     20.06 o 
  -1   4  10      129.42      136.78     12.49 o 
   0   4  10       41.83       22.61      7.07 o 
   1   4  10      129.63      129.43     10.58 o 
   2   4  10      396.55      408.09     18.49 o 
   3   4  10       41.96       37.62      6.21 o 
   4   4  10      100.40       85.58     13.94 o 
   5   4  10      486.02      563.42     46.88 o 
   6   4  10       43.52       35.52     16.29 o 
   7   4  10       86.92       70.01     20.30 o 
   8   4  10      210.26      245.42     29.56 o 
   9   4  10       18.08       -1.65     17.41 o 
  10   4  10       11.14       30.21     19.70 o 
  11   4  10        5.34      -13.10     45.28 o 
  12   4  10       30.39       28.77     47.95 o 
 -12   5  10        1.13       19.18     31.96 o 
 -11   5  10        8.19      -24.51     26.64 o 
 -10   5  10        0.51       -1.60     16.58 o 
  -9   5  10       21.11       27.58     19.11 o 
  -8   5  10      266.22      295.94     24.40 o 
  -7   5  10      136.29      169.25     19.23 o 
  -6   5  10      195.16      200.77     23.32 o 
  -5   5  10        9.31        4.80      9.80 o 
  -4   5  10      357.62      352.28     22.53 o 
  -3   5  10      291.10      288.05     19.25 o 
  -2   5  10     1008.14      919.49     37.40 o 
  -1   5  10     1167.93     1128.18     44.39 o 
   0   5  10      196.59      183.17     14.93 o 
   1   5  10     1169.26     1208.57     39.51 o 
   2   5  10     1008.07      988.61     35.22 o 
   3   5  10      290.56      293.88     16.08 o 
   4   5  10      357.98      414.79     26.23 o 
   5   5  10        9.25       18.14     14.20 o 
   6   5  10      195.01      192.21     25.00 o 
   7   5  10      136.16      129.65     23.40 o 
   8   5  10      266.11      262.61     31.46 o 
   9   5  10       21.16       18.52     32.50 o 
  10   5  10        0.51       22.92     19.15 o 
  11   5  10        8.25        6.17     19.91 o 
  12   5  10        1.14      -34.10     42.62 o 
 -11   6  10       48.34       40.49     30.90 o 
 -10   6  10        3.07      -16.19     16.19 o 
  -9   6  10      131.39      108.38     24.51 o 
  -8   6  10      128.05      115.92     19.29 o 
  -7   6  10       23.54       20.51     13.51 o 
  -6   6  10      643.47      634.67     34.03 o 
  -5   6  10       72.24       65.24     13.88 o 
  -4   6  10      225.95      237.28     18.57 o 
  -3   6  10      726.00      736.28     44.75 o 
  -2   6  10      158.61      171.80     16.13 o 
  -1   6  10      515.62      445.82     24.42 o 
   0   6  10      564.05      564.54     28.13 o 
   1   6  10      514.79      455.45     25.08 o 
   2   6  10      158.32      154.24     20.99 o 
   3   6  10      725.56      732.72     28.99 o 
   4   6  10      226.04      232.11     14.66 o 
   5   6  10       72.40       98.14     16.59 o 
   6   6  10      644.13      684.63     46.06 o 
   7   6  10       23.38       34.72     28.77 o 
   8   6  10      127.77      126.75     24.81 o 
   9   6  10      131.44      118.99     41.55 o 
  10   6  10        3.05      -11.57     18.63 o 
  11   6  10       48.33       17.74     21.49 o 
 -11   7  10        7.83       29.83     29.83 o 
 -10   7  10      124.68      149.00     27.17 o 
  -9   7  10       68.03       55.89     20.71 o 
  -8   7  10      115.09      156.38     35.10 o 
  -7   7  10      150.85      159.56     19.80 o 
  -6   7  10      723.22      779.43     38.51 o 
  -5   7  10       43.43       22.96     12.57 o 
  -4   7  10       32.57       21.23     14.56 o 
  -3   7  10      245.88      260.66     24.73 o 
  -2   7  10       32.90       21.03     10.09 o 
  -1   7  10      186.83      179.02     24.87 o 
   0   7  10      327.11      314.86     21.10 o 
   1   7  10      186.33      160.15     16.12 o 
   2   7  10       33.05       28.42     11.38 o 
   3   7  10      245.45      273.32     17.20 o 
   4   7  10       32.65       20.84     12.35 o 
   5   7  10       43.62       51.68     15.26 o 
   6   7  10      722.50      711.01     40.03 o 
   7   7  10      150.79      168.82     64.46 o 
   8   7  10      115.15      150.38     26.41 o 
   9   7  10       68.11       38.37     21.11 o 
  10   7  10      124.74       91.93     57.00 o 
  11   7  10        7.81       -4.26     44.75 o 
 -11   8  10       19.37      -21.31     25.57 o 
 -10   8  10        8.82       17.05     25.57 o 
  -9   8  10       44.86       62.65     17.98 o 
  -8   8  10      129.88      115.18     19.45 o 
  -7   8  10      189.62      200.64     21.87 o 
  -6   8  10       60.79       55.18     16.15 o 
  -5   8  10       51.65       76.53     15.43 o 
  -4   8  10      317.90      303.95     28.51 o 
  -3   8  10        8.15       15.16     17.05 o 
  -2   8  10      408.30      445.92     25.07 o 
  -1   8  10       68.46       84.00     13.35 o 
   0   8  10        8.13       -2.01     14.34 o 
   1   8  10       68.69       40.92     12.64 o 
   2   8  10      408.66      420.35     26.49 o 
   3   8  10        8.21        1.23     11.07 o 
   4   8  10      318.18      308.57     40.49 o 
   5   8  10       51.60       83.41     17.66 o 
   6   8  10       60.69       56.88     16.98 o 
   7   8  10      189.56      217.84     29.35 o 
   8   8  10      130.18      155.48     40.49 o 
   9   8  10       44.82       41.08     21.49 o 
  10   8  10        8.87        3.00     20.76 o 
  11   8  10       19.49      -46.88     46.88 o 
 -10   9  10       32.48       31.96     27.70 o 
  -9   9  10        2.56      -12.61     14.78 o 
  -8   9  10       26.19       43.90     16.79 o 
  -7   9  10       47.87       32.79     22.55 o 
  -6   9  10       30.00       17.63     16.21 o 
  -5   9  10      271.56      276.63     23.66 o 
  -4   9  10      203.33      179.60     25.48 o 
  -3   9  10       76.83       91.58     19.70 o 
  -2   9  10       55.06       43.46     13.12 o 
  -1   9  10        6.71      -10.73     10.73 o 
   0   9  10       35.63       39.22     13.41 o 
   1   9  10        6.72       -4.88     11.44 o 
   2   9  10       55.09       26.59     19.33 o 
   3   9  10       76.74       63.42     18.46 o 
   4   9  10      203.15      217.36     31.10 o 
   5   9  10      271.80      263.01     35.64 o 
   6   9  10       29.88       47.54     17.79 o 
   7   9  10       47.55       38.38     17.67 o 
   8   9  10       26.09       13.47     19.15 o 
   9   9  10        2.58       12.46     32.50 o 
  10   9  10       32.30       -8.52     46.88 o 
 -10  10  10        1.49      -18.11     23.44 o 
  -9  10  10       25.66        5.21     30.90 o 
  -8  10  10      144.00      139.43     21.34 o 
  -7  10  10       84.49       66.14     17.71 o 
  -6  10  10        1.69        2.31     13.54 o 
  -5  10  10      113.84      113.01     23.55 o 
  -4  10  10       45.29       67.61     21.23 o 
  -3  10  10      292.42      331.32     42.09 o 
  -2  10  10      480.92      506.86     37.77 o 
  -1  10  10      105.83       84.75     16.31 o 
   0  10  10      536.33      588.09     33.29 o 
   1  10  10      105.90      113.29     17.22 o 
   2  10  10      480.58      498.30     31.47 o 
   3  10  10      292.25      292.56     26.47 o 
   4  10  10       45.20       57.70     45.28 o 
   5  10  10      113.85      138.41     28.82 o 
   6  10  10        1.72       15.30     24.56 o 
   7  10  10       84.49       95.04     47.41 o 
   8  10  10      144.00      128.92     53.27 o 
   9  10  10       25.67       58.60     50.08 o 
  10  10  10        1.50      -27.70     45.82 o 
  -9  11  10       33.45       30.05     21.28 o 
  -8  11  10       57.86       48.94     21.45 o 
  -7  11  10      123.12      142.47     21.14 o 
  -6  11  10      111.26      111.18     25.78 o 
  -5  11  10      244.28      268.25     31.62 o 
  -4  11  10      167.46      184.65     28.06 o 
  -3  11  10      638.43      621.57     45.88 o 
  -2  11  10       55.83       52.68     19.97 o 
  -1  11  10       14.02        5.59     14.11 o 
   0  11  10      291.50      309.53     24.72 o 
   1  11  10       13.95       19.72     14.39 o 
   2  11  10       55.82       66.83     17.23 o 
   3  11  10      637.58      655.95     48.15 o 
   4  11  10      167.14      166.87     29.75 o 
   5  11  10      244.71      184.91     32.29 o 
   6  11  10      111.10      132.47     61.80 o 
   7  11  10      122.78      155.08     33.22 o 
   8  11  10       57.87       67.13     47.95 o 
   9  11  10       33.39       -3.20     44.75 o 
  -9  12  10       10.55      -15.05     34.63 o 
  -8  12  10        0.85       11.93     18.90 o 
  -7  12  10       13.75      -18.13     31.65 o 
  -6  12  10        1.53      -18.12     18.12 o 
  -5  12  10      120.75      119.95     52.21 o 
  -4  12  10       19.26       -2.99     19.20 o 
  -3  12  10      340.42      347.57     34.88 o 
  -2  12  10      142.57      151.89     26.24 o 
  -1  12  10       11.56       21.97     15.53 o 
   0  12  10        3.04      -13.08     13.08 o 
   1  12  10       11.54       17.35     21.42 o 
   2  12  10      142.55      139.19     20.16 o 
   3  12  10      340.19      295.15     35.03 o 
   4  12  10       19.27        1.46     23.44 o 
   5  12  10      120.22      126.08     46.88 o 
   6  12  10        1.54       10.20     24.06 o 
   7  12  10       13.76       16.36     26.11 o 
   8  12  10        0.85      -24.56     24.56 o 
   9  12  10       10.55        8.52     44.75 o 
  -8  13  10        7.55        0.43     19.50 o 
  -7  13  10       99.12      129.69     26.62 o 
  -6  13  10       51.48       65.07     25.03 o 
  -5  13  10       40.24        5.04     22.14 o 
  -4  13  10       81.15      113.47     27.12 o 
  -3  13  10       14.43      -11.54     19.55 o 
  -2  13  10      285.78      288.04     33.68 o 
  -1  13  10      111.19      122.92     28.47 o 
   0  13  10      240.43      219.18     23.71 o 
   1  13  10      111.49       57.82     18.16 o 
   2  13  10      285.54      311.23     27.26 o 
   3  13  10       14.43        8.10     29.30 o 
   4  13  10       81.37      106.81     27.85 o 
   5  13  10       40.15       54.87     39.96 o 
   6  13  10       51.56       95.29     30.90 o 
   7  13  10       99.13      104.42     32.16 o 
   8  13  10        7.55       11.27     42.62 o 
  -7  14  10       29.77       42.83     22.78 o 
  -6  14  10       34.91       22.38     37.29 o 
  -5  14  10        2.90       -7.97     21.69 o 
  -4  14  10       27.08       33.25     23.21 o 
  -3  14  10       24.45       10.89     21.69 o 
  -2  14  10        1.48       -7.85     20.30 o 
  -1  14  10      114.94      108.09     26.08 o 
   0  14  10       73.11       61.88     25.13 o 
   1  14  10      115.36      104.84     20.33 o 
   2  14  10        1.48      -19.42     19.42 o 
   3  14  10       24.39       49.01     24.11 o 
   4  14  10       27.11       43.31     24.41 o 
   5  14  10        2.89        5.58     39.42 o 
   6  14  10       35.00       25.76     48.48 o 
   7  14  10       29.68       47.36     32.50 o 
  -6  15  10        7.18       27.70     36.23 o 
  -5  15  10       13.65       -3.20     35.16 o 
  -4  15  10       23.80       22.64     55.41 o 
  -3  15  10       11.73        2.57     45.28 o 
  -2  15  10       50.90       51.72     25.03 o 
  -1  15  10       96.97       83.63     32.50 o 
   0  15  10        0.50        2.29     16.76 o 
   1  15  10       96.97      121.08     21.90 o 
   2  15  10       50.75       66.00     31.43 o 
   3  15  10       11.76       44.12     23.72 o 
   4  15  10       23.78       18.59     23.72 o 
   5  15  10       13.54       25.15     24.83 o 
   6  15  10        7.20        1.94     38.36 o 
  -5  16  10        9.24       41.55     40.49 o 
  -4  16  10       14.87       71.39     40.49 o 
  -3  16  10       23.60       40.49     37.29 o 
  -2  16  10        0.68      -21.46     21.46 o 
  -1  16  10       14.28      -21.99     21.99 o 
   0  16  10       22.94       -6.63     23.21 o 
   1  16  10       14.40       -6.02     20.99 o 
   2  16  10        0.68       34.55     23.65 o 
   3  16  10       23.67       45.91     24.56 o 
   4  16  10       14.89       30.70     25.58 o 
   5  16  10        9.21       -3.21     51.14 o 
  -3  17  10        8.96       -5.33     33.03 o 
  -2  17  10       12.58       64.99     40.49 o 
  -1  17  10       19.10       -4.42     64.46 o 
   0  17  10        5.53      -19.97     46.88 o 
   1  17  10       19.16        6.26     24.73 o 
   2  17  10       12.51       51.70     25.92 o 
   3  17  10        8.97      -11.21     23.65 o 
   1   0  11       43.74       33.34      6.57 o 
   2   0  11      532.87      519.20     18.82 o 
   3   0  11        0.52        1.19      4.66 o 
   4   0  11     1192.42     1135.06     36.43 o 
   5   0  11      490.63      488.11     34.22 o 
   6   0  11       65.47       56.75     16.52 o 
   7   0  11       62.04       32.20     16.64 o 
   8   0  11        6.41        7.36     16.37 o 
   9   0  11      129.73      159.21     26.08 o 
  10   0  11        0.59      -10.27     17.26 o 
  11   0  11       10.94       37.93     21.28 o 
  12   0  11        1.89        4.26     37.29 o 
 -12   1  11       17.74      -33.03     33.03 o 
 -11   1  11       94.64       67.65     23.79 o 
 -10   1  11       58.39       64.22     21.99 o 
  -9   1  11       63.73       94.92     31.43 o 
  -8   1  11       81.51       76.43     23.97 o 
  -7   1  11       11.16       27.35     15.77 o 
  -6   1  11      112.42      101.85     22.91 o 
  -5   1  11       52.13       85.87     21.49 o 
  -4   1  11      175.52      212.68     15.49 o 
  -3   1  11       32.14       28.56      5.60 o 
  -2   1  11      446.84      480.16     15.50 o 
  -1   1  11      338.19      337.59     14.26 o 
   0   1  11     2654.84     2885.58     73.85 o 
   1   1  11      338.23      343.37     15.60 o 
   2   1  11      446.05      477.47     22.25 o 
   3   1  11       32.03       28.08      9.45 o 
   4   1  11      175.82      181.00     13.14 o 
   5   1  11       52.01       85.97     17.12 o 
   6   1  11      112.50      138.38     20.22 o 
   7   1  11       11.09       24.46     15.77 o 
   8   1  11       81.23       79.23     20.73 o 
   9   1  11       63.93       93.30     23.30 o 
  10   1  11       58.42       27.06     46.88 o 
  11   1  11       94.70      147.76     28.42 o 
  12   1  11       17.64      -37.29     37.29 o 
 -12   2  11        1.27       13.85     34.10 o 
 -11   2  11        1.76        7.00     19.70 o 
 -10   2  11       16.84       -7.46     25.57 o 
  -9   2  11      375.69      358.35     41.02 o 
  -8   2  11       94.22       95.85     21.38 o 
  -7   2  11      252.96      319.34     29.27 o 
  -6   2  11      198.69      250.66     25.48 o 
  -5   2  11      418.79      413.18     23.67 o 
  -4   2  11      558.59      630.19     29.54 o 
  -3   2  11      438.61      445.38     33.99 o 
  -2   2  11      162.75      174.36      9.90 o 
  -1   2  11      370.89      386.05     16.96 o 
   0   2  11     2383.86     2441.18     63.64 o 
   1   2  11      370.26      385.55     20.92 o 
   2   2  11      162.21      163.20     12.24 o 
   3   2  11      438.97      388.71     19.49 o 
   4   2  11      559.25      601.70     27.84 o 
   5   2  11      419.29      419.33     31.96 o 
   6   2  11      198.51      232.31     25.79 o 
   7   2  11      253.24      249.05     28.16 o 
   8   2  11       94.05       94.57     22.91 o 
   9   2  11      376.52      403.50     37.11 o 
  10   2  11       16.76       15.05     20.30 o 
  11   2  11        1.77       -6.39     31.96 o 
  12   2  11        1.26      -25.57     39.42 o 
 -12   3  11       72.27        3.20     34.10 o 
 -11   3  11       56.54       31.96     34.10 o 
 -10   3  11        3.01        1.35     18.45 o 
  -9   3  11       75.07       90.82     36.23 o 
  -8   3  11      131.48      114.32     44.22 o 
  -7   3  11      210.27      192.81     37.29 o 
  -6   3  11      427.32      440.80     26.12 o 
  -5   3  11      301.61      326.53     27.01 o 
  -4   3  11      434.90      449.05     24.93 o 
  -3   3  11      624.44      634.19     29.49 o 
  -2   3  11      192.08      190.23     12.01 o 
  -1   3  11      765.68      740.56     26.96 o 
   0   3  11       81.77       92.04      9.87 o 
   1   3  11      765.83      737.54     29.13 o 
   2   3  11      191.62      207.12     13.12 o 
   3   3  11      624.13      612.73     27.11 o 
   4   3  11      435.16      464.44     32.61 o 
   5   3  11      301.29      315.04     30.37 o 
   6   3  11      427.32      458.69     35.50 o 
   7   3  11      210.35      188.32     25.80 o 
   8   3  11      131.64      153.27     25.32 o 
   9   3  11       74.99       66.16     22.46 o 
  10   3  11        2.99      -17.41     17.41 o 
  11   3  11       56.73       68.93     29.30 o 
  12   3  11       72.28       19.18     46.88 o 
 -12   4  11        5.05       -6.39     31.96 o 
 -11   4  11       53.27      102.29     37.29 o 
 -10   4  11       89.12      114.23     53.81 o 
  -9   4  11        7.36        4.79     17.33 o 
  -8   4  11       75.82       49.31     19.87 o 
  -7   4  11      195.67      171.78     24.11 o 
  -6   4  11       70.56       59.14     14.12 o 
  -5   4  11     1181.68     1197.22     49.35 o 
  -4   4  11      683.49      662.34     31.95 o 
  -3   4  11      200.27      179.45     38.53 o 
  -2   4  11      959.37      939.22     40.75 o 
  -1   4  11      164.77      156.94     15.64 o 
   0   4  11      255.75      244.23     13.97 o 
   1   4  11      164.78      158.02     11.67 o 
   2   4  11      958.29      976.63     33.68 o 
   3   4  11      199.88      187.83     11.98 o 
   4   4  11      683.30      673.26     45.28 o 
   5   4  11     1181.27     1257.21     64.33 o 
   6   4  11       70.42       69.08     18.88 o 
   7   4  11      195.25      209.68     52.21 o 
   8   4  11       75.99      105.35     23.24 o 
   9   4  11        7.32      -16.20     16.20 o 
  10   4  11       89.18      119.65     54.34 o 
  11   4  11       53.28       69.77     25.62 o 
  12   4  11        4.99       -1.07     46.88 o 
 -11   5  11       59.84       92.70     36.23 o 
 -10   5  11       61.27       64.41     22.56 o 
  -9   5  11       47.39       59.65     25.04 o 
  -8   5  11      183.03      151.45     27.70 o 
  -7   5  11      405.19      407.26     27.64 o 
  -6   5  11      651.61      672.31     34.81 o 
  -5   5  11       32.03       20.31     11.57 o 
  -4   5  11      131.75      119.68     14.96 o 
  -3   5  11      104.47      104.41     13.45 o 
  -2   5  11      595.24      528.16     39.00 o 
  -1   5  11      346.61      363.11     21.45 o 
   0   5  11      214.23      187.41     15.92 o 
   1   5  11      346.74      381.63     19.02 o 
   2   5  11      594.59      577.90     23.95 o 
   3   5  11      104.31       96.31     12.76 o 
   4   5  11      131.97      178.50     18.60 o 
   5   5  11       31.94       46.19     25.04 o 
   6   5  11      652.33      699.43    135.85 o 
   7   5  11      405.74      397.18     44.22 o 
   8   5  11      183.22      151.05     26.79 o 
   9   5  11       47.47       33.05     21.45 o 
  10   5  11       61.39       37.38     21.37 o 
  11   5  11       59.80       36.23     49.01 o 
 -11   6  11       43.06       83.11     35.16 o 
 -10   6  11       54.12       59.52     26.10 o 
  -9   6  11       33.57       22.03     22.91 o 
  -8   6  11      215.19      196.73     37.82 o 
  -7   6  11      208.84      222.82     27.70 o 
  -6   6  11      335.13      355.72     25.00 o 
  -5   6  11      184.81      154.69     17.29 o 
  -4   6  11      122.85      100.39     14.84 o 
  -3   6  11      157.51      145.62     18.94 o 
  -2   6  11      459.91      429.60     23.36 o 
  -1   6  11      105.21      104.33     13.08 o 
   0   6  11     2265.31     2186.28     77.24 o 
   1   6  11      104.86      107.37     19.03 o 
   2   6  11      459.24      453.37     21.18 o 
   3   6  11      157.27      169.42     12.77 o 
   4   6  11      122.48      112.41     17.15 o 
   5   6  11      184.87      205.28     21.76 o 
   6   6  11      335.85      325.78     32.90 o 
   7   6  11      208.89      237.76     53.81 o 
   8   6  11      214.99      185.48     54.87 o 
   9   6  11       33.58        9.04     18.86 o 
  10   6  11       53.95       22.74     22.07 o 
  11   6  11       42.89      -10.65     45.82 o 
 -11   7  11        0.31       -8.52     27.70 o 
 -10   7  11       25.87       47.95     29.83 o 
  -9   7  11        3.69       16.51     18.08 o 
  -8   7  11      223.43      226.85     23.77 o 
  -7   7  11       21.56       50.97     18.87 o 
  -6   7  11       28.77       48.49     17.70 o 
  -5   7  11       49.95       47.45     14.04 o 
  -4   7  11      113.84      104.60     15.16 o 
  -3   7  11        1.40       -6.83     12.22 o 
  -2   7  11       53.48       54.57     11.35 o 
  -1   7  11      235.95      230.68     17.71 o 
   0   7  11        0.05        1.09      9.95 o 
   1   7  11      235.91      236.27     30.58 o 
   2   7  11       53.53       54.60     11.47 o 
   3   7  11        1.44       -1.93      7.23 o 
   4   7  11      113.86      139.10     18.20 o 
   5   7  11       49.94       59.70     16.81 o 
   6   7  11       28.68       61.34     33.03 o 
   7   7  11       21.50       58.30     26.10 o 
   8   7  11      223.56      224.31     30.94 o 
   9   7  11        3.68       14.87     21.11 o 
  10   7  11       25.88       44.05     23.03 o 
  11   7  11        0.32      -38.36     38.36 o 
 -10   8  11        0.74      -21.31     21.31 o 
  -9   8  11      161.08      129.79     25.48 o 
  -8   8  11       41.58       44.47     16.11 o 
  -7   8  11       22.97       18.45     14.39 o 
  -6   8  11      162.05      170.89     23.70 o 
  -5   8  11      122.78      118.27     21.60 o 
  -4   8  11      186.98      206.51     36.23 o 
  -3   8  11       87.79       61.91     18.17 o 
  -2   8  11      298.47      274.09     26.08 o 
  -1   8  11      144.05      153.43     15.86 o 
   0   8  11      670.62      655.67     32.91 o 
   1   8  11      143.89      125.47     16.46 o 
   2   8  11      298.45      281.07     21.07 o 
   3   8  11       88.12       86.22     28.61 o 
   4   8  11      187.12      225.00     22.93 o 
   5   8  11      123.19      187.46     21.81 o 
   6   8  11      162.01      163.57     22.39 o 
   7   8  11       22.88       13.08     42.62 o 
   8   8  11       41.58       51.43     22.20 o 
   9   8  11      160.87      130.59     62.86 o 
  10   8  11        0.73        7.46     47.95 o 
 -10   9  11       29.54        4.26     26.64 o 
  -9   9  11        7.33       -1.07     25.57 o 
  -8   9  11       11.45       15.92     15.07 o 
  -7   9  11       16.77        1.57     20.21 o 
  -6   9  11       12.85       13.30     14.11 o 
  -5   9  11       12.33       15.80     14.27 o 
  -4   9  11      451.04      401.98     34.98 o 
  -3   9  11      452.34      428.00     35.19 o 
  -2   9  11      192.44      206.77     24.73 o 
  -1   9  11        4.64       14.97     19.60 o 
   0   9  11      108.41      121.36     16.55 o 
   1   9  11        4.66        2.73     38.57 o 
   2   9  11      192.55      199.49     38.48 o 
   3   9  11      451.67      551.11     49.54 o 
   4   9  11      450.71      457.35     40.66 o 
   5   9  11       12.33        3.75     24.02 o 
   6   9  11       12.86       17.04     16.90 o 
   7   9  11       16.73       49.04     21.61 o 
   8   9  11       11.36       10.74     25.04 o 
   9   9  11        7.33      -18.70     22.38 o 
  10   9  11       29.59        2.13     53.27 o 
 -10  10  11      107.45      109.74     37.29 o 
  -9  10  11        3.45       21.16     41.55 o 
  -8  10  11       80.43       76.58     18.57 o 
  -7  10  11      146.09      170.33     22.25 o 
  -6  10  11      167.54      183.86     22.65 o 
  -5  10  11        9.86       42.38     19.97 o 
  -4  10  11      458.24      381.43     35.31 o 
  -3  10  11      333.62      312.70     31.40 o 
  -2  10  11      429.62      380.73     33.50 o 
  -1  10  11      276.25      271.46     31.45 o 
   0  10  11      109.25      143.54     32.33 o 
   1  10  11      275.94      288.89     23.57 o 
   2  10  11      429.92      378.14     26.80 o 
   3  10  11      333.84      334.71     35.03 o 
   4  10  11      458.13      412.79     68.72 o 
   5  10  11        9.88       58.00     25.92 o 
   6  10  11      167.60      200.26     34.74 o 
   7  10  11      146.22      147.10     60.20 o 
   8  10  11       80.41       98.02     51.14 o 
   9  10  11        3.49        3.20     46.88 o 
  10  10  11      107.41      131.05     57.54 o 
  -9  11  11        7.36       -5.44     19.68 o 
  -8  11  11        1.40       -5.64     18.33 o 
  -7  11  11       14.10       35.57     20.19 o 
  -6  11  11       48.88       65.94     17.80 o 
  -5  11  11       47.50       57.93     21.99 o 
  -4  11  11      207.66      181.12     59.67 o 
  -3  11  11        2.18        0.46     17.90 o 
  -2  11  11      265.21      266.45     37.29 o 
  -1  11  11      126.20      114.01     17.97 o 
   0  11  11       48.75       34.57     15.14 o 
   1  11  11      126.37      123.51     18.46 o 
   2  11  11      265.49      271.72     44.96 o 
   3  11  11        2.13       21.80     27.70 o 
   4  11  11      207.40      241.17     34.10 o 
   5  11  11       47.54       44.37     25.48 o 
   6  11  11       48.98       42.65     27.39 o 
   7  11  11       14.08       38.46     27.89 o 
   8  11  11        1.39       13.85     43.68 o 
   9  11  11        7.34       20.24     49.01 o 
  -8  12  11        1.10      -18.52     18.52 o 
  -7  12  11        0.43       -6.75     17.91 o 
  -6  12  11       10.15        7.18     18.77 o 
  -5  12  11       73.97       62.93     29.30 o 
  -4  12  11      157.15      135.38     26.36 o 
  -3  12  11        9.93       -4.07     19.11 o 
  -2  12  11       95.90      142.50     35.16 o 
  -1  12  11       80.11      104.57     23.79 o 
   0  12  11      122.38      118.38     33.43 o 
   1  12  11       79.93      117.25     19.01 o 
   2  12  11       95.72      143.92     26.67 o 
   3  12  11        9.94       31.96     21.85 o 
   4  12  11      156.67      117.69     28.60 o 
   5  12  11       74.00       59.13     43.15 o 
   6  12  11       10.18       13.88     25.03 o 
   7  12  11        0.44      -11.53     25.34 o 
   8  12  11        1.13       -8.76     26.62 o 
  -8  13  11       31.28       30.29     23.01 o 
  -7  13  11        7.83       15.70     19.85 o 
  -6  13  11      105.42      138.60     31.96 o 
  -5  13  11       16.79       -4.11     20.22 o 
  -4  13  11       40.23       39.48     22.27 o 
  -3  13  11       36.41       -5.12     18.67 o 
  -2  13  11       99.83      104.39     38.89 o 
  -1  13  11       13.90      -11.00     18.17 o 
   0  13  11        0.71        6.26     15.22 o 
   1  13  11       13.97       12.94     15.28 o 
   2  13  11      100.06       89.97     25.09 o 
   3  13  11       36.33       38.08     23.32 o 
   4  13  11       40.12       66.88     27.17 o 
   5  13  11       16.82       19.59     24.06 o 
   6  13  11      105.51      114.98     66.59 o 
   7  13  11        7.87       -4.08     27.00 o 
   8  13  11       31.28        6.64     29.12 o 
  -7  14  11        4.89       11.51     21.28 o 
  -6  14  11       76.99       87.37     43.68 o 
  -5  14  11       22.40      -27.70     33.03 o 
  -4  14  11       19.83       -7.40     33.03 o 
  -3  14  11       12.85        8.95     21.23 o 
  -2  14  11       58.52       22.64     33.56 o 
  -1  14  11       66.78       36.45     22.90 o 
   0  14  11        1.95      -10.37     26.10 o 
   1  14  11       66.65       61.24     18.60 o 
   2  14  11       58.46       93.64     26.55 o 
   3  14  11       12.89       28.49     22.97 o 
   4  14  11       19.69       64.25     25.92 o 
   5  14  11       22.38       27.46     26.24 o 
   6  14  11       76.92       76.16     30.45 o 
   7  14  11        4.86        2.10     27.60 o 
  -5  15  11       40.21        3.20     37.29 o 
  -4  15  11       28.11       70.32     39.42 o 
  -3  15  11       15.96        8.56     21.81 o 
  -2  15  11       32.72       25.33     30.90 o 
  -1  15  11        3.47       -1.32     21.69 o 
   0  15  11        0.62       -3.20     31.43 o 
   1  15  11        3.48       30.29     22.75 o 
   2  15  11       32.66       35.95     22.97 o 
   3  15  11       15.92       -5.11     22.14 o 
   4  15  11       28.11       70.07     26.67 o 
   5  15  11       40.18       68.74     28.25 o 
  -4  16  11        7.87       66.06     41.55 o 
  -3  16  11        9.71       89.50     41.55 o 
  -2  16  11        2.02      -19.87     19.87 o 
  -1  16  11       13.23        8.91     23.51 o 
   0  16  11       20.95      -20.93     20.93 o 
   1  16  11       13.22       45.82     37.29 o 
   2  16  11        2.02       19.18     25.57 o 
   3  16  11        9.68        1.36     24.56 o 
   4  16  11        7.84       42.00     27.00 o 
  -1  17  11       11.19      -17.05     34.10 o 
   0  17  11       16.90       14.92     37.29 o 
   1  17  11       11.21        8.52     34.10 o 
   0   0  12      370.94      370.75     28.77 o 
   1   0  12      180.00      203.54     11.76 o 
   2   0  12      184.88      431.23     57.58 o 
   3   0  12       88.45       88.46     12.15 o 
   4   0  12       64.73      115.69     17.89 o 
   5   0  12       93.74      159.01     20.18 o 
   6   0  12       25.56       43.49     24.51 o 
   7   0  12      374.56      409.11     65.53 o 
   8   0  12       69.28       51.03     20.22 o 
   9   0  12      578.43      658.77     48.90 o 
  10   0  12        5.18       12.20     27.70 o 
  11   0  12       23.95      -18.11     34.10 o 
  12   0  12       74.36      126.79     50.08 o 
 -12   1  12        5.44      -33.03     33.03 o 
 -11   1  12       11.83       11.72     35.16 o 
 -10   1  12       31.00        0.90     18.43 o 
  -9   1  12      175.96      214.43     44.75 o 
  -8   1  12       40.81       77.93     20.99 o 
  -7   1  12       45.74       59.20     18.43 o 
  -6   1  12      336.88      325.78     30.34 o 
  -5   1  12      355.72      348.58     29.27 o 
  -4   1  12      434.06      499.12     37.81 o 
  -3   1  12      198.67      187.50     10.36 o 
  -2   1  12     1963.58     2087.55     80.13 o 
  -1   1  12      602.85      627.36     37.70 o 
   0   1  12      455.20      432.05     25.53 o 
   1   1  12      603.04      648.53     31.37 o 
   2   1  12     1962.94     2098.04     64.13 o 
   3   1  12      198.41      192.81     14.08 o 
   4   1  12      433.96      471.75     33.05 o 
   5   1  12      356.00      424.43     40.49 o 
   6   1  12      336.24      376.81     31.54 o 
   7   1  12       45.67       88.90     21.23 o 
   8   1  12       40.86       56.25     20.24 o 
   9   1  12      176.00      224.93     30.45 o 
  10   1  12       30.97       23.33     19.68 o 
  11   1  12       11.80       25.57     39.42 o 
  12   1  12        5.44      -34.10     34.10 o 
 -11   2  12       69.53       31.96     37.29 o 
 -10   2  12       15.73        9.90     19.11 o 
  -9   2  12      207.75      238.60     30.86 o 
  -8   2  12      182.71      208.78     39.42 o 
  -7   2  12      568.95      612.90     42.56 o 
  -6   2  12       32.87       48.96     16.52 o 
  -5   2  12      292.34      341.60     28.51 o 
  -4   2  12      449.85      474.35     26.09 o 
  -3   2  12      398.79      412.77     31.07 o 
  -2   2  12     2592.47     2730.14     69.99 o 
  -1   2  12     1310.43     1377.73     43.66 o 
   0   2  12      271.39      302.18     13.98 o 
   1   2  12     1310.63     1426.13     44.79 o 
   2   2  12     2590.40     2653.74     90.54 o 
   3   2  12      398.88      417.96     20.36 o 
   4   2  12      450.32      525.20     35.31 o 
   5   2  12      292.08      292.22     27.75 o 
   6   2  12       32.84       44.05     31.43 o 
   7   2  12      568.99      592.40     97.49 o 
   8   2  12      182.71      214.61     28.13 o 
   9   2  12      208.03      223.49     31.48 o 
  10   2  12       15.77        8.58     19.04 o 
  11   2  12       69.37       91.63     44.75 o 
 -11   3  12       16.08       -5.33     33.03 o 
 -10   3  12       52.26       38.64     22.56 o 
  -9   3  12       48.61       51.58     20.30 o 
  -8   3  12      122.11      109.67     22.97 o 
  -7   3  12       49.81       50.36     18.35 o 
  -6   3  12       72.06      100.46     19.87 o 
  -5   3  12      423.18      448.05     26.35 o 
  -4   3  12       80.78      107.63     13.68 o 
  -3   3  12      120.18       97.13     13.26 o 
  -2   3  12      595.52      575.70     42.45 o 
  -1   3  12      107.43       83.74     20.78 o 
   0   3  12      294.94      286.47     15.74 o 
   1   3  12      107.00       84.02     13.02 o 
   2   3  12      595.77      650.42     39.68 o 
   3   3  12      120.35       98.23      9.67 o 
   4   3  12       81.13       91.67     17.34 o 
   5   3  12      423.04      499.13     54.87 o 
   6   3  12       71.89      106.65     20.89 o 
   7   3  12       49.91       45.27     18.71 o 
   8   3  12      122.11      127.67     25.09 o 
   9   3  12       48.75       36.59     20.89 o 
  10   3  12       52.31       81.76     25.02 o 
  11   3  12       16.11      -36.23     36.23 o 
 -11   4  12        8.35       30.90     33.03 o 
 -10   4  12       59.86       32.97     20.63 o 
  -9   4  12        8.38       -2.96     16.94 o 
  -8   4  12       79.87       81.87     21.38 o 
  -7   4  12      118.70      130.76     22.22 o 
  -6   4  12      350.78      338.73     26.39 o 
  -5   4  12       30.81       33.20     12.20 o 
  -4   4  12      624.16      627.54     31.34 o 
  -3   4  12      119.83      120.24     16.52 o 
  -2   4  12       47.88       39.11      9.10 o 
  -1   4  12      242.31      221.02     16.82 o 
   0   4  12     1615.74     1735.64     53.76 o 
   1   4  12      242.43      232.11     14.17 o 
   2   4  12       48.01       49.73      8.52 o 
   3   4  12      120.22      116.01      9.82 o 
   4   4  12      624.81      615.07     40.64 o 
   5   4  12       30.75       24.51     15.98 o 
   6   4  12      350.61      316.63     43.68 o 
   7   4  12      118.72      145.84     59.67 o 
   8   4  12       80.29       66.67     23.01 o 
   9   4  12        8.43       12.33     19.18 o 
  10   4  12       60.03       68.97     25.43 o 
  11   4  12        8.38      -27.70     40.49 o 
 -11   5  12      148.76      179.00     44.75 o 
 -10   5  12        3.61       12.79     28.77 o 
  -9   5  12       91.26       93.89     23.72 o 
  -8   5  12       62.67       19.97     19.71 o 
  -7   5  12       46.82       34.69     18.03 o 
  -6   5  12      125.05      147.97     18.04 o 
  -5   5  12       64.39       51.72     13.06 o 
  -4   5  12       85.58       80.14     12.95 o 
  -3   5  12      155.96      188.08     16.87 o 
  -2   5  12       34.09       20.12     12.22 o 
  -1   5  12       69.64       64.80     11.70 o 
   0   5  12       31.71       28.73     10.52 o 
   1   5  12       69.76       63.77      9.34 o 
   2   5  12       33.85       29.60      8.02 o 
   3   5  12      155.98      175.05     14.30 o 
   4   5  12       85.67       73.76     23.55 o 
   5   5  12       64.09       51.80     18.07 o 
   6   5  12      125.01       99.51     39.42 o 
   7   5  12       46.84       67.28     21.78 o 
   8   5  12       62.74       69.97     21.78 o 
   9   5  12       91.42       95.50     28.24 o 
  10   5  12        3.57        2.96     19.58 o 
  11   5  12      148.66      161.95     57.54 o 
 -11   6  12       17.34       86.30     36.23 o 
 -10   6  12       52.92       53.27     31.96 o 
  -9   6  12       46.25       53.35     21.06 o 
  -8   6  12       40.62       34.38     20.24 o 
  -7   6  12      256.62      254.01     23.58 o 
  -6   6  12      429.49      424.77     34.63 o 
  -5   6  12      134.97      129.50     21.23 o 
  -4   6  12      308.47      299.16     22.10 o 
  -3   6  12        4.75        6.42     10.10 o 
  -2   6  12       63.68       34.50     17.58 o 
  -1   6  12      715.03      659.49     31.38 o 
   0   6  12        0.22       -4.94      9.75 o 
   1   6  12      714.97      694.68     32.58 o 
   2   6  12       63.55       71.39     11.84 o 
   3   6  12        4.70        3.27      6.80 o 
   4   6  12      308.24      299.51     25.39 o 
   5   6  12      134.56      140.01     22.20 o 
   6   6  12      429.37      444.87     38.14 o 
   7   6  12      256.18      286.85     33.24 o 
   8   6  12       40.46       56.15     22.89 o 
   9   6  12       46.23       53.06     23.16 o 
  10   6  12       52.76        3.20     45.82 o 
  11   6  12       17.41        5.33     45.82 o 
 -10   7  12      109.79      122.53     37.29 o 
  -9   7  12       21.56       16.88     19.20 o 
  -8   7  12        7.47      -11.72     15.82 o 
  -7   7  12       81.66       75.60     25.60 o 
  -6   7  12      159.61      196.44     21.03 o 
  -5   7  12      179.39      149.22     18.32 o 
  -4   7  12      244.11      266.39     21.70 o 
  -3   7  12      302.02      328.39     28.51 o 
  -2   7  12      335.88      304.32     26.84 o 
  -1   7  12      106.69       90.35     14.11 o 
   0   7  12      145.88      131.12     15.57 o 
   1   7  12      106.45      108.95     14.61 o 
   2   7  12      335.89      330.30     22.48 o 
   3   7  12      301.59      306.47     24.28 o 
   4   7  12      243.97      320.91     25.67 o 
   5   7  12      179.33      168.22     24.33 o 
   6   7  12      159.00      222.05     29.13 o 
   7   7  12       81.53      121.34     37.82 o 
   8   7  12        7.41        6.37     32.50 o 
   9   7  12       21.56       21.99     23.40 o 
  10   7  12      109.84       22.38     47.95 o 
 -10   8  12        8.26       63.93     33.03 o 
  -9   8  12        0.88      -22.38     22.38 o 
  -8   8  12      107.09      125.44     46.35 o 
  -7   8  12       93.46      123.46     19.35 o 
  -6   8  12      104.16      112.00     18.32 o 
  -5   8  12      146.42      179.26     19.77 o 
  -4   8  12       71.59       95.58     16.37 o 
  -3   8  12      569.03      589.58     40.66 o 
  -2   8  12      527.34      472.13     36.82 o 
  -1   8  12      692.14      658.56     33.54 o 
   0   8  12      236.75      244.53     20.28 o 
   1   8  12      691.50      707.75     49.54 o 
   2   8  12      527.59      576.04     31.03 o 
   3   8  12      568.35      588.93    112.94 o 
   4   8  12       71.76      109.84     32.37 o 
   5   8  12      146.52      152.53     30.68 o 
   6   8  12      104.11      131.97     21.19 o 
   7   8  12       93.40       85.91     24.20 o 
   8   8  12      106.99      131.08     80.44 o 
   9   8  12        0.88       18.02     21.61 o 
  10   8  12        8.30      -43.68     43.68 o 
 -10   9  12       38.72       71.39     34.10 o 
  -9   9  12       17.65       31.96     26.64 o 
  -8   9  12       63.89       98.91     23.56 o 
  -7   9  12       21.46        5.42     14.91 o 
  -6   9  12       62.34       74.34     18.39 o 
  -5   9  12       36.88       33.32     14.71 o 
  -4   9  12       46.47       52.54     19.42 o 
  -3   9  12      159.89      163.80     24.32 o 
  -2   9  12       52.12       47.19     18.65 o 
  -1   9  12      779.09      737.87     49.01 o 
   0   9  12      509.18      515.11     30.14 o 
   1   9  12      778.61      801.15     60.30 o 
   2   9  12       52.12       67.30     16.03 o 
   3   9  12      160.19      180.18     57.54 o 
   4   9  12       46.42       33.73     24.06 o 
   5   9  12       36.85       36.79     25.09 o 
   6   9  12       62.45       62.06     19.46 o 
   7   9  12       21.39       48.13     22.45 o 
   8   9  12       63.95       62.44     32.50 o 
   9   9  12       17.63      -43.68     43.68 o 
  10   9  12       38.61        0.00     50.08 o 
  -9  10  12       18.37       -7.46     23.44 o 
  -8  10  12        3.42       28.62     22.14 o 
  -7  10  12       48.32       70.19     17.71 o 
  -6  10  12        0.94      -13.22     13.22 o 
  -5  10  12       50.53       60.06     17.17 o 
  -4  10  12      338.11      290.62     31.54 o 
  -3  10  12      282.36      289.40     30.45 o 
  -2  10  12      331.83      292.85     42.62 o 
  -1  10  12       40.43       56.13     18.71 o 
   0  10  12      218.52      229.19     20.89 o 
   1  10  12       40.28       55.65     15.57 o 
   2  10  12      331.68      263.13     23.09 o 
   3  10  12      282.03      265.32     33.52 o 
   4  10  12      337.77      308.02     43.68 o 
   5  10  12       50.61       41.15     25.79 o 
   6  10  12        0.95       -3.80     24.83 o 
   7  10  12       48.19       61.49     28.13 o 
   8  10  12        3.45      -42.62     42.62 o 
   9  10  12       18.39       36.23     53.27 o 
  -9  11  12       22.38       10.65     27.70 o 
  -8  11  12       46.21       70.71     33.03 o 
  -7  11  12       71.93      118.56     20.85 o 
  -6  11  12       17.54       19.71     21.22 o 
  -5  11  12       41.91       45.24     28.24 o 
  -4  11  12        6.47       26.72     19.20 o 
  -3  11  12      235.55      204.98     28.65 o 
  -2  11  12      144.49      158.10     25.09 o 
  -1  11  12      136.37      149.58     35.69 o 
   0  11  12       47.01       32.29     26.29 o 
   1  11  12      136.76      144.69     19.32 o 
   2  11  12      144.58      135.69     26.34 o 
   3  11  12      235.43      275.96     33.88 o 
   4  11  12        6.54        4.30     25.04 o 
   5  11  12       41.98       35.13     35.16 o 
   6  11  12       17.50       28.31     25.57 o 
   7  11  12       71.76       70.63     37.82 o 
   8  11  12       46.05       22.38     47.95 o 
   9  11  12       22.36       24.51     51.14 o 
  -8  12  12        3.15       30.74     22.75 o 
  -7  12  12        3.33        2.01     20.78 o 
  -6  12  12        8.85        4.58     18.41 o 
  -5  12  12       16.88      -16.24     26.64 o 
  -4  12  12       14.81       33.42     20.68 o 
  -3  12  12       21.97       -3.43     46.88 o 
  -2  12  12      194.97      161.79     26.84 o 
  -1  12  12        6.29       -3.46     17.89 o 
   0  12  12      101.58      130.61     21.75 o 
   1  12  12        6.25       23.33     16.85 o 
   2  12  12      195.30      160.70     28.36 o 
   3  12  12       21.96       -4.11     26.64 o 
   4  12  12       14.74       47.74     24.83 o 
   5  12  12       16.87       33.54     28.77 o 
   6  12  12        8.85       49.29     26.58 o 
   7  12  12        3.35       -2.57     26.35 o 
   8  12  12        3.14      -14.92     44.75 o 
  -7  13  12        7.50       26.58     21.88 o 
  -6  13  12        6.45       38.57     22.91 o 
  -5  13  12       13.71       -0.73     21.50 o 
  -4  13  12       27.03       23.83     21.38 o 
  -3  13  12       58.31       49.45     22.75 o 
  -2  13  12       73.37       68.72     41.02 o 
  -1  13  12       36.16       30.18     20.93 o 
   0  13  12       50.37       63.50     22.91 o 
   1  13  12       36.02       54.55     22.45 o 
   2  13  12       73.48      115.71     25.79 o 
   3  13  12       58.39       24.44     24.48 o 
   4  13  12       27.08        5.89     23.21 o 
   5  13  12       13.71       11.64     23.79 o 
   6  13  12        6.45      -13.25     36.23 o 
   7  13  12        7.49      -25.59     25.59 o 
  -6  14  12        5.46       -2.26     21.09 o 
  -5  14  12        1.03      -19.18     29.83 o 
  -4  14  12        3.35      -19.45     19.45 o 
  -3  14  12       55.27       22.88     22.75 o 
  -2  14  12       10.73        3.74     25.04 o 
  -1  14  12       12.57      -12.09     33.56 o 
   0  14  12       59.54       48.85     22.53 o 
   1  14  12       12.57       -8.71     19.20 o 
   2  14  12       10.65       15.08     21.46 o 
   3  14  12       55.33       60.87     25.58 o 
   4  14  12        3.36        4.36     28.77 o 
   5  14  12        1.03      -20.50     22.78 o 
   6  14  12        5.47       -8.24     27.17 o 
  -5  15  12        3.70      -27.70     31.96 o 
  -4  15  12       22.11       22.38     36.23 o 
  -3  15  12       22.61       -5.78     30.90 o 
  -2  15  12       44.90       19.58     23.51 o 
  -1  15  12       63.41       67.94     24.80 o 
   0  15  12       12.07      -18.94     18.94 o 
   1  15  12       63.46       86.30     39.42 o 
   2  15  12       44.88       74.07     26.08 o 
   3  15  12       22.55       53.21     25.48 o 
   4  15  12       22.15       46.90     27.49 o 
   5  15  12        3.66        7.61     26.74 o 
  -3  16  12        5.93      -34.10     34.10 o 
  -2  16  12        0.72       39.42     39.42 o 
  -1  16  12       20.98      -11.20     41.02 o 
   0  16  12        7.07       23.44     36.23 o 
   1  16  12       20.95       44.75     38.36 o 
   2  16  12        0.72       20.50     25.16 o 
   3  16  12        5.92       -4.16     24.41 o 
   1   0  13      421.84      466.33     19.63 o 
   2   0  13      457.41      811.83     31.83 o 
   3   0  13       86.21       94.09     11.26 o 
   4   0  13       96.47      132.98     18.94 o 
   5   0  13       70.79       94.03     18.43 o 
   6   0  13       48.11       22.28     16.51 o 
   7   0  13      177.44      232.34     28.16 o 
   8   0  13      231.94      237.65     34.63 o 
   9   0  13        9.39       -8.48     20.24 o 
  10   0  13       74.41       16.43     20.68 o 
  11   0  13       16.34       19.18     37.29 o 
 -11   1  13        4.57       40.49     36.23 o 
 -10   1  13        7.45       34.41     21.23 o 
  -9   1  13       49.45       37.14     23.44 o 
  -8   1  13       79.20       76.60     43.68 o 
  -7   1  13      494.90      438.92     36.39 o 
  -6   1  13      232.96      237.55     31.96 o 
  -5   1  13        5.38       17.83     18.65 o 
  -4   1  13      274.25      305.36     27.09 o 
  -3   1  13      114.84      106.55     13.42 o 
  -2   1  13     2518.63     2585.64     68.26 o 
  -1   1  13      287.84      319.75     14.19 o 
   0   1  13      732.97      757.76     27.15 o 
   1   1  13      288.13      273.72     17.66 o 
   2   1  13     2519.19     2664.21     76.52 o 
   3   1  13      115.09      120.36     11.69 o 
   4   1  13      274.06      330.54     28.06 o 
   5   1  13        5.36       24.51     14.18 o 
   6   1  13      233.16      218.34     26.24 o 
   7   1  13      495.34      454.52     41.55 o 
   8   1  13       79.33       85.24     22.75 o 
   9   1  13       49.31       19.48     20.46 o 
  10   1  13        7.44        9.72     19.85 o 
  11   1  13        4.60       11.72     36.23 o 
 -11   2  13       65.94       43.68     38.36 o 
 -10   2  13        0.49        1.66     21.31 o 
  -9   2  13       41.16       26.70     25.04 o 
  -8   2  13       49.05       69.37     21.06 o 
  -7   2  13        8.16        5.23     15.61 o 
  -6   2  13      158.98      161.12     23.65 o 
  -5   2  13      182.12      184.79     22.56 o 
  -4   2  13       67.04       87.61     13.26 o 
  -3   2  13      361.15      377.26     22.26 o 
  -2   2  13      436.52      457.48     29.12 o 
  -1   2  13      192.80      199.85     12.43 o 
   0   2  13       43.60       68.69     17.53 o 
   1   2  13      192.25      209.17     17.07 o 
   2   2  13      435.35      517.01     42.50 o 
   3   2  13      360.39      328.80     18.61 o 
   4   2  13       67.17       41.10     15.45 o 
   5   2  13      182.13      183.71     23.79 o 
   6   2  13      159.03      154.94     24.06 o 
   7   2  13        8.13        3.20     17.34 o 
   8   2  13       49.08       34.10     28.77 o 
   9   2  13       41.11       -5.75     20.22 o 
  10   2  13        0.49       14.46     20.46 o 
  11   2  13       65.96       64.99     43.68 o 
 -11   3  13        9.79      -29.83     29.83 o 
 -10   3  13       19.01        2.13     30.90 o 
  -9   3  13       25.02       27.61     20.63 o 
  -8   3  13       61.47       70.07     20.71 o 
  -7   3  13      193.94      205.78     26.55 o 
  -6   3  13       33.21       23.08     16.52 o 
  -5   3  13       41.82       52.38     15.87 o 
  -4   3  13      191.50      236.34     19.05 o 
  -3   3  13       11.05       20.63     14.98 o 
  -2   3  13      138.54      125.25     13.26 o 
  -1   3  13       78.08       81.53     10.41 o 
   0   3  13       18.57       18.23      6.57 o 
   1   3  13       78.12       77.42      9.47 o 
   2   3  13      138.84      138.18     11.30 o 
   3   3  13       10.97       13.36      7.40 o 
   4   3  13      191.82      212.66     24.06 o 
   5   3  13       41.89       38.58     16.29 o 
   6   3  13       33.31       35.14     17.91 o 
   7   3  13      193.49      143.34     25.32 o 
   8   3  13       61.69       89.56     30.37 o 
   9   3  13       25.00        2.93     19.19 o 
  10   3  13       19.12       21.71     41.02 o 
  11   3  13        9.72      -37.29     37.29 o 
 -11   4  13        0.45      -28.77     28.77 o 
 -10   4  13       34.84       42.62     33.03 o 
  -9   4  13      127.51      135.37     25.92 o 
  -8   4  13        1.10       21.55     18.35 o 
  -7   4  13      100.61      102.91     21.99 o 
  -6   4  13      501.78      533.41     46.35 o 
  -5   4  13      490.42      445.07     27.20 o 
  -4   4  13      122.51      130.26     15.73 o 
  -3   4  13       85.96       58.60     16.83 o 
  -2   4  13       12.44       13.48     11.64 o 
  -1   4  13       27.61       20.65      8.59 o 
   0   4  13        0.19       -6.31      6.31 o 
   1   4  13       27.54        8.99      7.26 o 
   2   4  13       12.40        7.23      7.29 o 
   3   4  13       86.34       58.13     14.33 o 
   4   4  13      122.69      132.50     20.89 o 
   5   4  13      490.15      477.51     37.77 o 
   6   4  13      501.63      463.75     38.36 o 
   7   4  13      100.97      112.88     26.64 o 
   8   4  13        1.10       10.49     19.33 o 
   9   4  13      127.82      110.12     26.41 o 
  10   4  13       34.91      -18.11     39.42 o 
  11   4  13        0.45        9.59     44.75 o 
 -11   5  13        8.28       -5.33     30.90 o 
 -10   5  13        6.42       28.77     30.90 o 
  -9   5  13        8.96       -8.96     18.45 o 
  -8   5  13      134.30      145.19     25.23 o 
  -7   5  13       89.87       52.67     19.87 o 
  -6   5  13        5.69       -0.85     15.01 o 
  -5   5  13      343.86      323.27     23.98 o 
  -4   5  13       55.96       19.17     11.30 o 
  -3   5  13      505.99      501.56     28.28 o 
  -2   5  13      190.27      181.15     17.08 o 
  -1   5  13      342.62      306.09     21.92 o 
   0   5  13      766.09      813.12     36.13 o 
   1   5  13      342.43      353.94     26.05 o 
   2   5  13      190.04      198.44     13.80 o 
   3   5  13      505.86      536.31     32.56 o 
   4   5  13       55.85       73.60     18.22 o 
   5   5  13      343.51      363.11     36.76 o 
   6   5  13        5.66       18.68     17.41 o 
   7   5  13       90.02       94.10     38.89 o 
   8   5  13      134.52      120.42     37.82 o 
   9   5  13        8.93      -22.80     27.17 o 
  10   5  13        6.42      -40.49     40.49 o 
  11   5  13        8.33      -21.31     43.68 o 
 -10   6  13       32.63       35.16     31.96 o 
  -9   6  13        3.12      -11.42     19.71 o 
  -8   6  13       15.72       -0.70     17.60 o 
  -7   6  13      188.16      161.85     24.83 o 
  -6   6  13      445.23      394.59     42.36 o 
  -5   6  13       53.23       55.13     14.29 o 
  -4   6  13      191.56      207.07     19.79 o 
  -3   6  13       20.89       22.65     11.17 o 
  -2   6  13       69.99       71.18     16.64 o 
  -1   6  13       25.80       20.19     13.32 o 
   0   6  13       63.72       44.33     12.52 o 
   1   6  13       25.71       15.09     14.27 o 
   2   6  13       70.09       44.95      9.67 o 
   3   6  13       21.13        3.46     13.14 o 
   4   6  13      191.19      210.02     23.38 o 
   5   6  13       53.03       30.76     19.71 o 
   6   6  13      445.09      499.61     55.94 o 
   7   6  13      187.83      147.08     26.94 o 
   8   6  13       15.66        4.84     20.65 o 
   9   6  13        3.13      -18.37     18.37 o 
  10   6  13       32.56       43.68     49.01 o 
 -10   7  13       18.54      -13.85     26.64 o 
  -9   7  13       23.90       60.73     31.96 o 
  -8   7  13       63.13       53.66     20.63 o 
  -7   7  13        7.60       25.34     17.69 o 
  -6   7  13      120.91      126.25     18.96 o 
  -5   7  13      133.42      170.17     19.62 o 
  -4   7  13      272.06      246.10     21.46 o 
  -3   7  13     1118.07     1125.79     48.59 o 
  -2   7  13       19.02       31.22     15.56 o 
  -1   7  13      919.10      903.97     50.33 o 
   0   7  13      210.20      246.94     27.93 o 
   1   7  13      920.12      897.66     40.81 o 
   2   7  13       19.17       47.07     12.85 o 
   3   7  13     1118.26     1161.05     67.73 o 
   4   7  13      272.19      240.25     24.14 o 
   5   7  13      133.41      148.42     31.32 o 
   6   7  13      120.87      115.95     36.23 o 
   7   7  13        7.60        5.14     19.46 o 
   8   7  13       63.16       59.23     37.29 o 
   9   7  13       24.00      -24.51     41.55 o 
  10   7  13       18.45       54.34     52.21 o 
 -10   8  13       19.98        3.20     28.77 o 
  -9   8  13       52.99       36.23     30.90 o 
  -8   8  13       24.09       19.65     18.79 o 
  -7   8  13       18.69       16.55     14.81 o 
  -6   8  13      238.06      258.42     23.72 o 
  -5   8  13      104.97      135.18     18.89 o 
  -4   8  13       29.70       22.76     14.04 o 
  -3   8  13       25.10       18.47     17.58 o 
  -2   8  13       32.52       41.44     16.56 o 
  -1   8  13      332.10      330.95     33.03 o 
   0   8  13       63.78       95.64     15.62 o 
   1   8  13      331.93      315.91     23.32 o 
   2   8  13       32.36       12.06     15.24 o 
   3   8  13       25.06       54.47     43.15 o 
   4   8  13       29.75       53.23     16.76 o 
   5   8  13      105.12      144.36     21.93 o 
   6   8  13      237.77      302.20     34.02 o 
   7   8  13       18.60        6.07     18.96 o 
   8   8  13       24.16       12.95     37.82 o 
   9   8  13       52.99        3.20     46.88 o 
  10   8  13       20.08       -1.07     49.01 o 
  -9   9  13        7.82       17.05     27.70 o 
  -8   9  13       10.74        3.20     23.44 o 
  -7   9  13       11.92       10.46     14.73 o 
  -6   9  13       45.66       57.23     16.60 o 
  -5   9  13      293.76      272.07     24.54 o 
  -4   9  13       65.48       80.74     16.82 o 
  -3   9  13      371.62      364.42     32.46 o 
  -2   9  13       79.08       66.76     18.90 o 
  -1   9  13      215.66      225.07     25.57 o 
   0   9  13      106.30      135.79     18.13 o 
   1   9  13      215.27      212.87     21.29 o 
   2   9  13       79.22       94.36     57.00 o 
   3   9  13      370.60      318.88     40.49 o 
   4   9  13       65.43      111.51     28.36 o 
   5   9  13      293.88      366.19     40.49 o 
   6   9  13       45.50       66.06     19.74 o 
   7   9  13       11.90       17.29     20.54 o 
   8   9  13       10.68       20.24     46.88 o 
   9   9  13        7.81      -29.83     46.88 o 
  -9  10  13       36.87       39.42     31.96 o 
  -8  10  13       20.72       23.44     27.70 o 
  -7  10  13        4.97       -1.62     14.85 o 
  -6  10  13       45.20       56.92     17.33 o 
  -5  10  13       16.21       16.62     14.08 o 
  -4  10  13      130.82      135.94     28.24 o 
  -3  10  13      243.85      237.89     28.92 o 
  -2  10  13       90.30       97.11     22.01 o 
  -1  10  13       27.80       12.90     16.75 o 
   0  10  13       30.78       33.64     14.35 o 
   1  10  13       27.87       18.09     18.83 o 
   2  10  13       90.56       84.88     30.37 o 
   3  10  13      243.70      245.04     76.18 o 
   4  10  13      130.92       83.71     27.43 o 
   5  10  13       16.23        9.80     25.03 o 
   6  10  13       45.16       86.07     29.95 o 
   7  10  13        4.94      128.92     52.21 o 
   8  10  13       20.83        8.52     50.08 o 
   9  10  13       36.75      -17.05     51.14 o 
  -8  11  13       27.37       59.18     24.27 o 
  -7  11  13       69.76      106.48     25.34 o 
  -6  11  13       99.58      135.80     21.48 o 
  -5  11  13       42.02       33.63     19.45 o 
  -4  11  13      335.00      342.73     51.14 o 
  -3  11  13       21.70       48.78     25.04 o 
  -2  11  13      106.68       70.02     23.97 o 
  -1  11  13       21.68       21.98     17.66 o 
   0  11  13       17.34        1.27     16.56 o 
   1  11  13       21.72       38.26     15.05 o 
   2  11  13      106.41      103.76     30.90 o 
   3  11  13       21.87       38.36     24.11 o 
   4  11  13      335.07      289.94     49.01 o 
   5  11  13       42.14       74.64     27.43 o 
   6  11  13       99.69      106.22     32.71 o 
   7  11  13       69.64       86.99     31.46 o 
   8  11  13       27.35      116.14     55.41 o 
  -7  12  13       19.68       30.24     22.24 o 
  -6  12  13       51.62       75.57     24.56 o 
  -5  12  13        6.35       -4.22     18.67 o 
  -4  12  13       33.30       31.62     20.22 o 
  -3  12  13      148.48      142.65     26.35 o 
  -2  12  13       11.98       24.62     19.97 o 
  -1  12  13       11.59       -4.09     18.43 o 
   0  12  13       88.68      121.46     27.70 o 
   1  12  13       11.57       37.04     20.63 o 
   2  12  13       11.97       -1.60     19.59 o 
   3  12  13      148.48      119.45     29.30 o 
   4  12  13       33.31       56.61     25.98 o 
   5  12  13        6.32       -2.95     24.27 o 
   6  12  13       51.55       86.37     38.89 o 
   7  12  13       19.65       58.96     30.93 o 
  -6  13  13        9.29        4.68     19.68 o 
  -5  13  13       15.06        7.46     30.90 o 
  -4  13  13        7.76        2.73     19.12 o 
  -3  13  13       60.41       49.96     23.79 o 
  -2  13  13       13.85        1.26     27.70 o 
  -1  13  13        6.93      -13.70     22.38 o 
   0  13  13        1.83      -12.54     18.94 o 
   1  13  13        6.90       11.72     30.90 o 
   2  13  13       13.75       37.02     22.14 o 
   3  13  13       60.33       72.82     26.34 o 
   4  13  13        7.70      -21.06     21.06 o 
   5  13  13       15.06        6.08     25.48 o 
   6  13  13        9.27       49.34     37.29 o 
  -5  14  13        7.38       36.23     37.29 o 
  -4  14  13       28.02       35.37     49.54 o 
  -3  14  13        6.43      -19.70     19.70 o 
  -2  14  13       83.62       73.38     25.02 o 
  -1  14  13       45.91       38.05     25.04 o 
   0  14  13        0.02       -6.39     33.03 o 
   1  14  13       46.05       84.17     38.36 o 
   2  14  13       83.53      103.93     27.43 o 
   3  14  13        6.48      -16.94     21.38 o 
   4  14  13       28.17       13.26     48.48 o 
   5  14  13        7.39       10.51     25.23 o 
  -4  15  13       17.61       21.31     37.29 o 
  -3  15  13       29.75       12.79     37.29 o 
  -2  15  13       35.94       22.67     24.06 o 
  -1  15  13        4.77      -22.38     22.38 o 
   0  15  13       28.61        8.52     36.23 o 
   1  15  13        4.76       19.18     36.23 o 
   2  15  13       35.88       17.05     36.23 o 
   3  15  13       29.69       65.61     27.43 o 
   4  15  13       17.60       -5.87     51.14 o 
  -1  16  13       32.16       82.04     44.75 o 
   0  16  13       33.46      100.16     45.82 o 
   1  16  13       32.18      -12.79     34.10 o 
   0   0  14      114.52      111.87     14.08 o 
   1   0  14      142.29      162.22     11.42 o 
   2   0  14     1657.22     1622.35     50.38 o 
   3   0  14        4.99       37.18     13.56 o 
   4   0  14      273.21      287.09     27.00 o 
   5   0  14       48.35       48.22     16.89 o 
   6   0  14      224.43      203.38     26.08 o 
   7   0  14       19.34        5.70     16.56 o 
   8   0  14      227.64      294.11     33.05 o 
   9   0  14       69.00       64.23     23.01 o 
  10   0  14        0.09      -13.85     30.90 o 
  11   0  14        3.32      -28.77     37.29 o 
 -11   1  14       21.87       54.34     41.55 o 
 -10   1  14       17.76      -10.65     33.03 o 
  -9   1  14       32.05       26.42     20.22 o 
  -8   1  14        5.81       28.27     19.12 o 
  -7   1  14       10.09       21.67     22.38 o 
  -6   1  14       20.54       16.16     15.61 o 
  -5   1  14       15.00        8.97     14.08 o 
  -4   1  14       10.82       24.51     14.33 o 
  -3   1  14      256.61      240.51     23.79 o 
  -2   1  14       60.10       90.09     13.80 o 
  -1   1  14      540.21      544.91     22.05 o 
   0   1  14       46.83       49.34     10.22 o 
   1   1  14      540.54      529.71     22.15 o 
   2   1  14       60.06       75.77     11.92 o 
   3   1  14      256.89      262.09     14.02 o 
   4   1  14       10.85       15.20     14.08 o 
   5   1  14       14.91       20.74     14.78 o 
   6   1  14       20.62       33.05     16.75 o 
   7   1  14       10.13       -2.22     16.56 o 
   8   1  14        5.87       12.62     18.52 o 
   9   1  14       32.17       29.93     20.99 o 
  10   1  14       17.79       35.16     38.36 o 
  11   1  14       21.90       -7.46     37.29 o 
 -11   2  14        7.25      -10.65     35.16 o 
 -10   2  14       39.84        2.13     31.96 o 
  -9   2  14       57.84       49.39     22.38 o 
  -8   2  14      138.58      167.65     27.09 o 
  -7   2  14        7.90       -9.61     16.08 o 
  -6   2  14      139.00      141.58     23.21 o 
  -5   2  14      358.61      358.37     31.10 o 
  -4   2  14      217.45      230.72     24.41 o 
  -3   2  14      257.36      258.15     19.56 o 
  -2   2  14      379.07      354.61     22.31 o 
  -1   2  14      479.17      493.54     20.84 o 
   0   2  14      611.57      646.15     23.58 o 
   1   2  14      478.56      465.69     20.48 o 
   2   2  14      379.44      373.99     17.58 o 
   3   2  14      257.41      296.08     25.79 o 
   4   2  14      217.96      220.54     44.75 o 
   5   2  14      358.80      385.71     32.61 o 
   6   2  14      139.25      149.87     23.55 o 
   7   2  14        7.86      -15.48     15.48 o 
   8   2  14      138.41      144.86     27.12 o 
   9   2  14       57.85       56.91     24.06 o 
  10   2  14       39.82      -31.96     34.10 o 
  11   2  14        7.33      -21.31     38.36 o 
 -11   3  14        4.72       -6.39     33.03 o 
 -10   3  14        0.94       12.79     33.03 o 
  -9   3  14      215.29      213.22     30.51 o 
  -8   3  14       36.85       41.02     20.34 o 
  -7   3  14       44.54       22.42     17.89 o 
  -6   3  14       65.01      101.95     21.81 o 
  -5   3  14      394.30      385.86     34.10 o 
  -4   3  14        0.36       -3.88     10.39 o 
  -3   3  14      314.16      292.35     23.26 o 
  -2   3  14      470.71      475.91     46.54 o 
  -1   3  14      525.50      522.76     27.22 o 
   0   3  14       36.41       34.38      7.64 o 
   1   3  14      525.65      538.28     23.22 o 
   2   3  14      471.45      536.74     41.12 o 
   3   3  14      314.61      278.09     26.08 o 
   4   3  14        0.35        4.62     14.92 o 
   5   3  14      394.24      363.76     32.74 o 
   6   3  14       65.14       54.24     20.22 o 
   7   3  14       44.68       12.99     18.52 o 
   8   3  14       36.73       38.32     60.73 o 
   9   3  14      216.00      253.97     33.98 o 
  10   3  14        0.93       -6.39     39.42 o 
  11   3  14        4.71       19.18     43.68 o 
 -10   4  14       13.49       24.51     31.96 o 
  -9   4  14       15.28       18.03     18.66 o 
  -8   4  14      137.49      125.38     25.23 o 
  -7   4  14       19.28        8.76     16.64 o 
  -6   4  14      144.34      157.56     23.51 o 
  -5   4  14      242.38      264.42     47.95 o 
  -4   4  14       28.93       31.92     13.82 o 
  -3   4  14       48.51       63.83     13.29 o 
  -2   4  14      144.68      142.08     15.69 o 
  -1   4  14      543.29      545.34     24.41 o 
   0   4  14      578.46      594.90     29.99 o 
   1   4  14      543.76      548.67     24.45 o 
   2   4  14      144.78      151.85     12.55 o 
   3   4  14       48.64       37.50     15.48 o 
   4   4  14       28.93       19.69     16.13 o 
   5   4  14      242.54      240.29     28.65 o 
   6   4  14      144.27      124.32     24.56 o 
   7   4  14       19.28        6.12     28.24 o 
   8   4  14      137.48      163.43     28.90 o 
   9   4  14       15.26      -10.65     31.43 o 
  10   4  14       13.48      -11.72     38.36 o 
 -10   5  14       21.89       17.05     29.83 o 
  -9   5  14       62.86      114.01     37.29 o 
  -8   5  14        1.04       18.60     19.42 o 
  -7   5  14       31.99       32.41     18.66 o 
  -6   5  14       18.16       23.10     18.11 o 
  -5   5  14      102.64       85.54     16.35 o 
  -4   5  14      151.39      159.39     17.75 o 
  -3   5  14      106.35      103.21     16.61 o 
  -2   5  14       73.91       79.93     14.04 o 
  -1   5  14       50.52       43.27     14.36 o 
   0   5  14       53.44       63.48     12.96 o 
   1   5  14       50.47       64.62     19.73 o 
   2   5  14       73.43       69.38     12.46 o 
   3   5  14      106.57       70.83     20.98 o 
   4   5  14      151.45      144.37     23.23 o 
   5   5  14      102.60       72.03     21.28 o 
   6   5  14       18.11        8.50     29.30 o 
   7   5  14       32.04       -3.66     23.44 o 
   8   5  14        1.07      -17.71     19.19 o 
   9   5  14       62.91       35.11     40.49 o 
  10   5  14       21.92      -36.23     40.49 o 
 -10   6  14        9.39        6.39     30.90 o 
  -9   6  14       38.55       42.62     31.96 o 
  -8   6  14       15.31        4.79     17.33 o 
  -7   6  14      180.40      179.04     26.74 o 
  -6   6  14      179.00      189.14     25.62 o 
  -5   6  14      145.21      157.09     22.75 o 
  -4   6  14      312.13      300.55     24.59 o 
  -3   6  14       31.66       33.51     13.21 o 
  -2   6  14      466.86      472.32     28.43 o 
  -1   6  14      251.32      271.16     40.49 o 
   0   6  14     1466.31     1324.49     52.76 o 
   1   6  14      251.08      304.10     27.98 o 
   2   6  14      466.92      481.03     33.52 o 
   3   6  14       31.62       28.42     21.52 o 
   4   6  14      312.21      325.99     26.61 o 
   5   6  14      145.33      115.50     24.03 o 
   6   6  14      178.94      175.97     27.39 o 
   7   6  14      180.27      227.36     31.69 o 
   8   6  14       15.27       13.17     21.24 o 
   9   6  14       38.65       62.86     47.95 o 
  10   6  14        9.39      -11.72     47.95 o 
 -10   7  14        8.81       27.70     31.96 o 
  -9   7  14       26.42        2.13     28.77 o 
  -8   7  14       65.99       99.60     23.72 o 
  -7   7  14      235.59      248.95     38.89 o 
  -6   7  14       59.23       56.83     15.35 o 
  -5   7  14      327.75      333.29     25.79 o 
  -4   7  14       79.40       85.56     16.71 o 
  -3   7  14      424.85      465.45     28.44 o 
  -2   7  14      293.77      281.74     67.66 o 
  -1   7  14      614.79      644.32     41.11 o 
   0   7  14      264.92      230.89     24.44 o 
   1   7  14      614.94      593.30     32.52 o 
   2   7  14      293.47      333.97     33.52 o 
   3   7  14      424.27      456.61     46.85 o 
   4   7  14       79.31       76.94     18.74 o 
   5   7  14      327.79      338.65     28.53 o 
   6   7  14       59.25       65.17     22.74 o 
   7   7  14      235.71      197.36     46.88 o 
   8   7  14       66.01       37.04     52.21 o 
   9   7  14       26.38      -28.77     43.68 o 
  10   7  14        8.83        8.52     47.95 o 
  -9   8  14       26.92       40.49     30.90 o 
  -8   8  14       19.64       58.60     30.90 o 
  -7   8  14      137.82      134.02     37.82 o 
  -6   8  14      102.50      129.05     23.38 o 
  -5   8  14       21.16       12.74     13.60 o 
  -4   8  14      180.73      200.69     20.96 o 
  -3   8  14      399.87      420.10     42.62 o 
  -2   8  14      243.59      258.61     27.70 o 
  -1   8  14      489.92      475.77     36.26 o 
   0   8  14      194.30      177.83     28.77 o 
   1   8  14      490.01      487.73     29.06 o 
   2   8  14      243.88      253.92     31.62 o 
   3   8  14      399.59      462.30     41.06 o 
   4   8  14      180.07      208.65     51.44 o 
   5   8  14       21.22       14.37     15.22 o 
   6   8  14      102.71      127.05     25.97 o 
   7   8  14      138.00      200.12     58.07 o 
   8   8  14       19.63       -2.13     45.82 o 
   9   8  14       26.91      -23.44     45.82 o 
  -9   9  14       44.26       18.11     29.83 o 
  -8   9  14        0.47       47.95     29.83 o 
  -7   9  14       36.04       40.31     19.95 o 
  -6   9  14       35.60       25.83     19.02 o 
  -5   9  14       38.40       35.31     16.79 o 
  -4   9  14       54.54       63.16     15.73 o 
  -3   9  14      182.89      187.71     25.86 o 
  -2   9  14       25.92       25.88     17.90 o 
  -1   9  14       32.40       63.25     18.07 o 
   0   9  14        9.64        5.89     14.52 o 
   1   9  14       32.43       35.72     14.07 o 
   2   9  14       25.85       -3.51     22.91 o 
   3   9  14      182.42      210.60     31.64 o 
   4   9  14       54.58       11.97     24.41 o 
   5   9  14       38.39        1.43     31.96 o 
   6   9  14       35.55       37.28     18.73 o 
   7   9  14       35.81       64.15     24.52 o 
   8   9  14        0.47      -42.62     42.62 o 
   9   9  14       44.30        6.39     50.08 o 
  -8  10  14        2.08      -23.44     24.51 o 
  -7  10  14       28.88       45.36     21.76 o 
  -6  10  14        9.22       26.90     15.71 o 
  -5  10  14       14.98        3.81     14.57 o 
  -4  10  14      104.33      108.05     23.79 o 
  -3  10  14      170.35      194.65     26.88 o 
  -2  10  14       31.02       28.45     18.33 o 
  -1  10  14       86.02      113.18     21.09 o 
   0  10  14       77.12       95.16     20.68 o 
   1  10  14       85.83       77.47     37.29 o 
   2  10  14       31.08       39.49     45.82 o 
   3  10  14      170.52      145.88     29.35 o 
   4  10  14      104.32      113.49     29.35 o 
   5  10  14       14.99        5.67     25.59 o 
   6  10  14        9.16       -6.25     25.59 o 
   7  10  14       29.00       68.19     51.14 o 
   8  10  14        2.06       68.19     52.21 o 
  -8  11  14       18.29       33.03     27.70 o 
  -7  11  14        3.41        8.58     26.10 o 
  -6  11  14        5.34       21.54     15.58 o 
  -5  11  14       52.69       39.13     21.92 o 
  -4  11  14        9.86        2.27     19.45 o 
  -3  11  14       91.49       73.55     22.46 o 
  -2  11  14        5.30       -2.28     17.10 o 
  -1  11  14        1.53       -9.54     15.48 o 
   0  11  14       25.21       -2.13     23.97 o 
   1  11  14        1.53       -7.89     19.55 o 
   2  11  14        5.33       -7.44     19.95 o 
   3  11  14       91.46       83.18     26.67 o 
   4  11  14        9.77       16.33     31.43 o 
   5  11  14       52.74       67.25     27.75 o 
   6  11  14        5.29      -14.63     25.09 o 
   7  11  14        3.38       -0.20     26.88 o 
   8  11  14       18.24      -43.68     43.68 o 
  -7  12  14       37.92       90.47     43.68 o 
  -6  12  14       14.81       23.27     20.68 o 
  -5  12  14       44.04       29.92     16.85 o 
  -4  12  14        6.19        0.00     28.24 o 
  -3  12  14       81.17       52.76     22.07 o 
  -2  12  14       45.32       64.16     22.38 o 
  -1  12  14      152.11      141.71     25.57 o 
   0  12  14        1.15        6.35     19.18 o 
   1  12  14      152.01      126.79     40.49 o 
   2  12  14       45.50       32.21     22.97 o 
   3  12  14       81.14       52.21     36.23 o 
   4  12  14        6.20        2.79     23.65 o 
   5  12  14       43.90       65.52     29.41 o 
   6  12  14       14.77       26.00     35.69 o 
   7  12  14       37.90       77.05     31.98 o 
  -6  13  14        2.38       24.12     21.69 o 
  -5  13  14       17.33       24.51     35.16 o 
  -4  13  14       32.17       39.95     22.75 o 
  -3  13  14        3.12        1.54     19.20 o 
  -2  13  14        6.71      -14.76     17.90 o 
  -1  13  14        6.08      -13.52     17.66 o 
   0  13  14       20.43       19.18     31.96 o 
   1  13  14        6.09       -5.33     31.96 o 
   2  13  14        6.66       18.65     22.75 o 
   3  13  14        3.11       14.97     22.97 o 
   4  13  14       32.18       13.42     23.97 o 
   5  13  14       17.33       10.73     27.12 o 
   6  13  14        2.36        1.74     28.36 o 
  -5  14  14       10.61       31.96     38.36 o 
  -4  14  14       47.72       47.95     38.36 o 
  -3  14  14       22.11        7.62     22.27 o 
  -2  14  14       11.31      -12.67     19.70 o 
  -1  14  14       23.40       14.36     20.68 o 
   0  14  14        2.51       -5.33     31.96 o 
   1  14  14       23.43        2.13     35.16 o 
   2  14  14       11.28       -8.52     33.03 o 
   3  14  14       22.20       19.95     24.48 o 
   4  14  14       47.79       38.89     27.12 o 
   5  14  14       10.63        8.52     37.29 o 
  -3  15  14       18.68       45.82     40.49 o 
  -2  15  14        2.44      -20.73     20.73 o 
  -1  15  14        6.78      -10.65     33.03 o 
   0  15  14        7.81       36.23     38.36 o 
   1  15  14        6.77       10.65     37.29 o 
   2  15  14        2.46       -4.26     35.16 o 
   3  15  14       18.64       41.04     51.14 o 
   1   0  15       46.24       61.69      8.50 o 
   2   0  15      154.16      163.30     11.83 o 
   3   0  15      487.33      428.75     31.96 o 
   4   0  15       79.74      104.06     19.87 o 
   5   0  15      160.14      141.47     22.75 o 
   6   0  15      214.11      179.61     52.74 o 
   7   0  15       93.40      118.70     23.79 o 
   8   0  15      102.67      103.33     39.96 o 
   9   0  15       19.84       26.97     20.48 o 
  10   0  15        2.81      -24.51     30.90 o 
 -10   1  15        0.18      -23.44     30.90 o 
  -9   1  15       36.87       42.95     22.75 o 
  -8   1  15      166.03      157.72     27.17 o 
  -7   1  15      197.10      270.60     37.29 o 
  -6   1  15       11.39       20.77     17.12 o 
  -5   1  15      120.34      153.45     23.21 o 
  -4   1  15      234.94      265.06     26.55 o 
  -3   1  15       68.63       90.46     17.13 o 
  -2   1  15       85.03      103.91     11.62 o 
  -1   1  15       39.88       33.01      7.95 o 
   0   1  15       10.92        7.86      6.47 o 
   1   1  15       39.69       48.31      8.27 o 
   2   1  15       84.65       99.48      9.87 o 
   3   1  15       68.86       47.01     17.05 o 
   4   1  15      234.93      242.15     26.36 o 
   5   1  15      120.24      118.51     33.56 o 
   6   1  15       11.32        8.36     16.34 o 
   7   1  15      197.09      188.24     28.82 o 
   8   1  15      166.49      202.25     40.49 o 
   9   1  15       36.98       25.43     21.46 o 
  10   1  15        0.18       -3.20     36.23 o 
 -10   2  15       22.89        9.59     34.10 o 
  -9   2  15       18.38       42.39     22.24 o 
  -8   2  15       66.51       79.59     23.79 o 
  -7   2  15       92.90       61.27     22.91 o 
  -6   2  15      117.92       67.77     21.31 o 
  -5   2  15       33.85       51.80     17.41 o 
  -4   2  15      492.68      532.39     37.29 o 
  -3   2  15      185.79      201.44     17.91 o 
  -2   2  15      768.94      823.85     36.48 o 
  -1   2  15       71.35       98.01     12.91 o 
   0   2  15        5.79       -5.57      6.67 o 
   1   2  15       71.50       64.18      9.22 o 
   2   2  15      768.31      783.64     29.35 o 
   3   2  15      186.14      184.95     16.59 o 
   4   2  15      492.88      496.68     37.47 o 
   5   2  15       33.95        7.22     15.77 o 
   6   2  15      117.82      131.76     55.41 o 
   7   2  15       92.85       93.19     46.88 o 
   8   2  15       66.65       84.27     25.34 o 
   9   2  15       18.44       15.95     51.68 o 
  10   2  15       22.89        6.39     38.36 o 
 -10   3  15       21.41       -5.33     30.90 o 
  -9   3  15        2.34        1.07     27.70 o 
  -8   3  15        3.04      -12.93     27.17 o 
  -7   3  15      124.34      122.82     25.04 o 
  -6   3  15      171.49      185.52     25.48 o 
  -5   3  15      147.75      138.61     22.56 o 
  -4   3  15      246.57      270.26     26.67 o 
  -3   3  15      100.29      108.13     26.75 o 
  -2   3  15      262.46      238.75     19.19 o 
  -1   3  15       19.73       18.06     13.70 o 
   0   3  15      188.55      168.24     11.90 o 
   1   3  15       19.50       16.33     11.90 o 
   2   3  15      262.00      256.04     18.91 o 
   3   3  15      100.50       95.44     18.90 o 
   4   3  15      246.87      237.28     27.12 o 
   5   3  15      147.61      162.54     42.09 o 
   6   3  15      171.94      141.08     51.14 o 
   7   3  15      124.39      144.61     40.49 o 
   8   3  15        3.10       -8.52     18.07 o 
   9   3  15        2.35      -26.64     35.16 o 
  10   3  15       21.50       35.16     43.68 o 
 -10   4  15        3.73       -2.13     31.96 o 
  -9   4  15       15.09       21.31     28.77 o 
  -8   4  15       60.67       39.02     22.38 o 
  -7   4  15      121.18      121.24     45.28 o 
  -6   4  15      178.17      208.03     27.00 o 
  -5   4  15       66.84       70.40     18.79 o 
  -4   4  15       60.38       65.12     15.85 o 
  -3   4  15      433.17      386.05     25.78 o 
  -2   4  15       51.15       54.62     12.84 o 
  -1   4  15      556.43      621.38     31.22 o 
   0   4  15      610.44      674.45     25.08 o 
   1   4  15      556.32      601.07     26.63 o 
   2   4  15       50.95       51.18     14.59 o 
   3   4  15      432.71      470.33     35.19 o 
   4   4  15       60.26       45.29     18.67 o 
   5   4  15       66.85       59.39     19.85 o 
   6   4  15      178.16      184.41     28.36 o 
   7   4  15      121.15       97.05     25.34 o 
   8   4  15       60.61        8.82     20.30 o 
   9   4  15       15.08        7.46     40.49 o 
  10   4  15        3.70      -41.55     41.55 o 
 -10   5  15       14.33       56.47     35.16 o 
  -9   5  15        6.87       17.05     30.90 o 
  -8   5  15       16.59      -16.37     16.37 o 
  -7   5  15       11.89       14.18     17.28 o 
  -6   5  15       14.27       19.81     17.60 o 
  -5   5  15        8.86       -2.41     15.45 o 
  -4   5  15      323.94      329.09     24.40 o 
  -3   5  15      344.03      325.36     23.77 o 
  -2   5  15      152.28      141.23     17.22 o 
  -1   5  15      303.02      345.73     29.50 o 
   0   5  15     1615.68     1624.83     62.01 o 
   1   5  15      302.97      294.25     18.37 o 
   2   5  15      152.36      158.47     18.84 o 
   3   5  15      344.36      357.04     26.34 o 
   4   5  15      324.06      313.14     31.22 o 
   5   5  15        8.90       11.74     17.41 o 
   6   5  15       14.27       18.83     17.90 o 
   7   5  15       11.92        2.66     22.38 o 
   8   5  15       16.56      -10.65     40.49 o 
   9   5  15        6.88      -33.03     40.49 o 
  10   5  15       14.30        9.59     47.95 o 
  -9   6  15        6.63       21.31     30.90 o 
  -8   6  15       47.32       37.94     20.73 o 
  -7   6  15       40.81       82.68     22.45 o 
  -6   6  15      252.86      285.01     49.54 o 
  -5   6  15       26.11       33.45     17.13 o 
  -4   6  15       55.49       34.79     23.44 o 
  -3   6  15       79.38       71.42     15.35 o 
  -2   6  15      464.85      488.24     28.82 o 
  -1   6  15      145.26      135.46     21.09 o 
   0   6  15       51.87       43.20     13.39 o 
   1   6  15      145.27      159.85     17.48 o 
   2   6  15      464.77      437.76     34.94 o 
   3   6  15       79.15       75.27     17.56 o 
   4   6  15       55.42       25.36     23.15 o 
   5   6  15       26.06       32.74     21.31 o 
   6   6  15      252.55      280.62     33.78 o 
   7   6  15       40.84       20.28     27.70 o 
   8   6  15       47.28       30.25     23.71 o 
   9   6  15        6.65      -43.68     43.68 o 
  -9   7  15        4.28       74.58     35.16 o 
  -8   7  15       39.54       36.23     29.83 o 
  -7   7  15        9.57       16.41     17.69 o 
  -6   7  15       57.68       50.39     21.84 o 
  -5   7  15       47.85       43.20     15.58 o 
  -4   7  15      165.45      164.39     19.80 o 
  -3   7  15      193.67      165.11     19.45 o 
  -2   7  15       18.99       34.62     17.12 o 
  -1   7  15      101.37       88.43     35.16 o 
   0   7  15     2555.89     2714.23    118.11 o 
   1   7  15      101.13      116.38     18.50 o 
   2   7  15       19.01       27.17     30.37 o 
   3   7  15      193.83      184.09     28.94 o 
   4   7  15      164.89      159.12     22.21 o 
   5   7  15       47.85       90.08     33.03 o 
   6   7  15       57.74       55.49     22.67 o 
   7   7  15        9.55       21.31     21.93 o 
   8   7  15       39.57       13.85     44.75 o 
   9   7  15        4.27      -42.62     42.62 o 
  -9   8  15       28.89       21.31     30.90 o 
  -8   8  15       65.67       68.19     31.96 o 
  -7   8  15       54.58       24.83     23.44 o 
  -6   8  15       37.41       25.57     18.08 o 
  -5   8  15      100.65      103.24     18.39 o 
  -4   8  15       28.13       32.73     14.16 o 
  -3   8  15       10.30       18.11     12.53 o 
  -2   8  15       14.96      -12.29     34.10 o 
  -1   8  15       49.86       36.73     16.29 o 
   0   8  15       35.09       45.23     17.10 o 
   1   8  15       49.95       18.65     20.34 o 
   2   8  15       15.01        3.72     30.90 o 
   3   8  15       10.23       23.78     23.03 o 
   4   8  15       28.26       28.80     16.28 o 
   5   8  15      100.83      102.57     44.27 o 
   6   8  15       37.49       21.47     20.42 o 
   7   8  15       54.55       28.74     30.90 o 
   8   8  15       65.76        6.39     46.88 o 
   9   8  15       28.97       77.78     55.41 o 
  -8   9  15       12.60        2.13     25.57 o 
  -7   9  15       28.08       34.10     27.70 o 
  -6   9  15       12.21       24.22     15.71 o 
  -5   9  15        6.17        9.78     13.90 o 
  -4   9  15       10.29       19.67     14.45 o 
  -3   9  15      109.51      119.82     23.03 o 
  -2   9  15       25.33       29.02     16.75 o 
  -1   9  15       60.42       57.94     36.23 o 
   0   9  15       88.16       84.67     19.19 o 
   1   9  15       60.42       35.94     38.36 o 
   2   9  15       25.30        2.30     21.46 o 
   3   9  15      109.46       91.85     27.43 o 
   4   9  15       10.24       34.28     25.34 o 
   5   9  15        6.12      -21.62     25.48 o 
   6   9  15       12.19       26.60     28.24 o 
   7   9  15       28.12       59.67     50.08 o 
   8   9  15       12.61      -17.05     46.88 o 
  -8  10  15        1.43       25.57     26.64 o 
  -7  10  15       26.28       21.31     26.64 o 
  -6  10  15       34.87       53.31     24.37 o 
  -5  10  15       32.81       27.14     15.70 o 
  -4  10  15      119.96      141.04     20.05 o 
  -3  10  15       39.57       55.69     20.73 o 
  -2  10  15        8.86      -14.24     14.80 o 
  -1  10  15       93.13       97.80     21.28 o 
   0  10  15        3.12        4.73     15.98 o 
   1  10  15       93.03      114.01     39.42 o 
   2  10  15        8.87       28.73     21.81 o 
   3  10  15       39.71       64.38     25.98 o 
   4  10  15      120.17      106.55     30.14 o 
   5  10  15       32.75        4.82     26.55 o 
   6  10  15       34.76       40.85     28.16 o 
   7  10  15       26.37       64.99     51.14 o 
   8  10  15        1.43      -51.14     51.14 o 
  -7  11  15       47.24      114.01     35.16 o 
  -6  11  15       25.82       25.50     20.30 o 
  -5  11  15       37.94       22.62     16.11 o 
  -4  11  15       20.07       25.21     15.84 o 
  -3  11  15       98.62      104.84     24.32 o 
  -2  11  15       46.90       33.57     18.71 o 
  -1  11  15       70.72       82.78     50.08 o 
   0  11  15        3.40       -6.39     29.83 o 
   1  11  15       70.62      101.22     39.42 o 
   2  11  15       46.79       40.03     23.51 o 
   3  11  15       98.52      102.87     28.25 o 
   4  11  15       20.08       35.63     25.58 o 
   5  11  15       37.95      -11.56     24.02 o 
   6  11  15       25.78       52.59     29.88 o 
   7  11  15       47.06      -17.05     47.95 o 
  -6  12  15        9.21       46.27     23.01 o 
  -5  12  15       15.80       -5.83     20.22 o 
  -4  12  15        3.23      -11.19     19.20 o 
  -3  12  15       29.69       26.52     19.85 o 
  -2  12  15       18.33       10.25     19.12 o 
  -1  12  15        7.42      -11.93     17.91 o 
   0  12  15       91.60      106.55     40.49 o 
   1  12  15        7.39       26.64     33.03 o 
   2  12  15       18.43       56.47     37.29 o 
   3  12  15       29.71        1.74     48.48 o 
   4  12  15        3.19       -2.22     55.41 o 
   5  12  15       15.74       51.63     27.85 o 
   6  12  15        9.27       32.81     28.67 o 
  -5  13  15        1.71        0.95     20.99 o 
  -4  13  15        4.69       -7.46     34.10 o 
  -3  13  15       14.08       19.66     30.90 o 
  -2  13  15        2.99      -13.79     20.24 o 
  -1  13  15       18.58       43.68     36.23 o 
   0  13  15       21.55      -27.70     30.90 o 
   1  13  15       18.65       22.38     34.10 o 
   2  13  15        2.97      -30.90     30.90 o 
   3  13  15       14.01       58.07     26.37 o 
   4  13  15        4.71      -17.58     24.11 o 
   5  13  15        1.71       18.98     25.86 o 
  -3  14  15       13.80      -35.16     35.16 o 
  -2  14  15       39.76       60.62     24.03 o 
  -1  14  15       11.12       -3.20     36.23 o 
   0  14  15        0.06       -7.46     31.96 o 
   1  14  15       11.07       21.31     36.23 o 
   2  14  15       39.82       80.98     41.55 o 
   3  14  15       13.83        2.13     36.23 o 
   0  15  15        6.79       35.16     40.49 o 
   0   0  16        2.19        8.71     10.47 o 
   1   0  16      510.02      550.38     23.15 o 
   2   0  16        0.00        9.95     15.23 o 
   3   0  16       55.65       79.45     18.17 o 
   4   0  16      230.19      270.48     27.60 o 
   5   0  16        7.52       10.80     15.56 o 
   6   0  16      119.99      143.60     26.64 o 
   7   0  16       88.17      105.84     23.97 o 
   8   0  16      159.67      142.11     27.60 o 
   9   0  16      120.59      164.08     47.95 o 
  10   0  16        7.94      -34.10     34.10 o 
 -10   1  16       51.71       88.43     43.68 o 
  -9   1  16       27.69       19.18     36.23 o 
  -8   1  16       35.71        7.82     19.45 o 
  -7   1  16       31.39       58.10     21.46 o 
  -6   1  16       10.10        2.48     16.56 o 
  -5   1  16      138.25      100.22     21.38 o 
  -4   1  16      160.07      157.16     22.75 o 
  -3   1  16      545.43      511.48     36.49 o 
  -2   1  16      128.52      139.23     13.83 o 
  -1   1  16      145.84      149.74     12.26 o 
   0   1  16        1.76        5.35      7.09 o 
   1   1  16      145.73      173.01     12.76 o 
   2   1  16      128.64      131.56     11.84 o 
   3   1  16      545.05      522.34     36.82 o 
   4   1  16      160.40      117.11     21.69 o 
   5   1  16      138.77      146.12     23.79 o 
   6   1  16       10.06       15.76     17.54 o 
   7   1  16       31.49        6.61     17.73 o 
   8   1  16       35.50       29.23     26.10 o 
   9   1  16       27.58       20.24     36.23 o 
  10   1  16       51.68       35.16     42.62 o 
 -10   2  16        7.92       22.38     35.16 o 
  -9   2  16       45.98      120.40     42.62 o 
  -8   2  16        8.73        5.33     34.63 o 
  -7   2  16       56.82       23.57     19.11 o 
  -6   2  16       59.19       78.19     21.46 o 
  -5   2  16       20.78       32.33     17.41 o 
  -4   2  16      101.04       94.84     19.87 o 
  -3   2  16      231.18      264.37     25.58 o 
  -2   2  16      148.38      137.97     15.82 o 
  -1   2  16       85.36       76.28     11.30 o 
   0   2  16       27.24       25.91      9.84 o 
   1   2  16       85.41       82.61     10.05 o 
   2   2  16      148.13      162.35     15.78 o 
   3   2  16      230.78      219.23     24.73 o 
   4   2  16      101.25      103.96     20.22 o 
   5   2  16       20.77       46.96     21.84 o 
   6   2  16       59.31       69.87     21.09 o 
   7   2  16       56.84       42.68     20.68 o 
   8   2  16        8.79      -29.05     38.89 o 
   9   2  16       45.97       64.99     42.62 o 
  10   2  16        7.93      -26.64     38.36 o 
 -10   3  16        7.53       29.83     35.16 o 
  -9   3  16        8.94      -12.79     29.83 o 
  -8   3  16       11.61       18.98     20.46 o 
  -7   3  16       63.67       41.77     20.71 o 
  -6   3  16      154.93      163.59     33.03 o 
  -5   3  16      319.95      314.29     36.23 o 
  -4   3  16       12.92      -13.56     13.56 o 
  -3   3  16        7.38        6.91     13.56 o 
  -2   3  16      102.42      114.27     15.47 o 
  -1   3  16       36.85       43.21     12.23 o 
   0   3  16      257.66      288.13     15.24 o 
   1   3  16       36.81       26.98      8.17 o 
   2   3  16      102.56      132.34     15.20 o 
   3   3  16        7.39       12.43     14.52 o 
   4   3  16       12.89        5.63     14.52 o 
   5   3  16      320.38      330.69     32.16 o 
   6   3  16      154.78      153.38     34.10 o 
   7   3  16       63.56       33.40     21.23 o 
   8   3  16       11.58        3.14     59.67 o 
   9   3  16        8.88      -36.23     36.23 o 
  10   3  16        7.53      -34.10     34.10 o 
  -9   4  16       13.00       -9.59     28.77 o 
  -8   4  16        4.81       -6.22     17.89 o 
  -7   4  16       17.20       15.45     19.55 o 
  -6   4  16      168.82      178.55     26.34 o 
  -5   4  16      141.83      176.67     24.83 o 
  -4   4  16      162.50      146.72     22.90 o 
  -3   4  16      239.16      266.96     21.87 o 
  -2   4  16       54.71       60.72     16.08 o 
  -1   4  16      263.91      271.61     20.95 o 
   0   4  16      141.04      137.35     11.75 o 
   1   4  16      263.75      307.85     16.19 o 
   2   4  16       54.66      101.27     23.97 o 
   3   4  16      239.25      207.97     25.34 o 
   4   4  16      162.68      142.40     25.57 o 
   5   4  16      141.76      141.46     25.09 o 
   6   4  16      168.43      164.32     27.65 o 
   7   4  16       17.11      -16.42     17.91 o 
   8   4  16        4.84       -4.96     20.00 o 
   9   4  16       13.03      -39.42     39.42 o 
  -9   5  16        4.86      -21.31     30.90 o 
  -8   5  16        8.34      -22.38     26.64 o 
  -7   5  16       56.54       37.88     27.17 o 
  -6   5  16       12.67       23.75     17.89 o 
  -5   5  16       49.29       51.93     18.17 o 
  -4   5  16      174.69      206.97     25.48 o 
  -3   5  16      218.55      231.10     25.58 o 
  -2   5  16       98.54      101.61     16.20 o 
  -1   5  16      713.72      724.07     35.55 o 
   0   5  16        3.11       23.44     18.58 o 
   1   5  16      713.42      712.93     30.56 o 
   2   5  16       98.66      116.45     18.32 o 
   3   5  16      218.57      196.14     33.03 o 
   4   5  16      174.65      184.42     26.79 o 
   5   5  16       49.39       50.94     20.48 o 
   6   5  16       12.64       19.53     29.83 o 
   7   5  16       56.46       78.89     24.80 o 
   8   5  16        8.34      -39.42     39.42 o 
   9   5  16        4.85      -39.42     41.55 o 
  -9   6  16       15.89      -13.85     29.83 o 
  -8   6  16        4.76       -4.26     28.77 o 
  -7   6  16       47.92       56.00     22.22 o 
  -6   6  16        2.69       12.18     16.89 o 
  -5   6  16       56.90       79.89     19.42 o 
  -4   6  16       39.53       27.77     18.10 o 
  -3   6  16       32.04       30.70     13.73 o 
  -2   6  16      542.57      554.24     31.91 o 
  -1   6  16       69.22       87.04     15.17 o 
   0   6  16      582.26      662.29     42.09 o 
   1   6  16       69.19       49.90     22.22 o 
   2   6  16      542.43      562.87     51.16 o 
   3   6  16       31.98       45.07     16.05 o 
   4   6  16       39.57       22.30     19.04 o 
   5   6  16       56.64       59.46     22.46 o 
   6   6  16        2.72        0.65     30.37 o 
   7   6  16       47.78       57.81     23.85 o 
   8   6  16        4.73        3.20     43.68 o 
   9   6  16       15.91       31.96     51.14 o 
  -9   7  16       21.82       20.24     31.96 o 
  -8   7  16       46.08       51.14     31.96 o 
  -7   7  16       11.91        7.46     17.33 o 
  -6   7  16      106.13       70.43     21.46 o 
  -5   7  16      176.73      186.22     33.03 o 
  -4   7  16       27.54       26.64     13.98 o 
  -3   7  16       43.70       54.93     15.20 o 
  -2   7  16       49.16       22.24     13.29 o 
  -1   7  16       85.66       89.13     18.88 o 
   0   7  16       52.86       56.26     16.93 o 
   1   7  16       85.68       67.88     46.88 o 
   2   7  16       49.06       30.62     37.29 o 
   3   7  16       43.82       55.94     17.41 o 
   4   7  16       27.51       41.13     16.91 o 
   5   7  16      176.73      218.73     29.68 o 
   6   7  16      106.30       83.49     25.62 o 
   7   7  16       11.88       24.51     43.68 o 
   8   7  16       46.27       38.36     47.95 o 
   9   7  16       21.78      -44.75     44.75 o 
  -8   8  16       37.80       30.90     30.90 o 
  -7   8  16       14.91        9.59     27.70 o 
  -6   8  16       23.13       28.36     18.66 o 
  -5   8  16       56.24       64.08     17.36 o 
  -4   8  16       25.21       37.36     14.68 o 
  -3   8  16       29.49       43.28     14.53 o 
  -2   8  16       70.48       90.34     20.99 o 
  -1   8  16       38.43       40.34     17.41 o 
   0   8  16       40.99       42.09     16.93 o 
   1   8  16       38.37        2.13     27.70 o 
   2   8  16       70.65      101.00     47.95 o 
   3   8  16       29.58        7.46     22.90 o 
   4   8  16       25.18       29.43     25.27 o 
   5   8  16       56.41       34.31     21.28 o 
   6   8  16       23.08       21.82     35.69 o 
   7   8  16       14.96      -43.68     43.68 o 
   8   8  16       37.83      -25.57     46.88 o 
  -8   9  16       43.83       67.13     33.03 o 
  -7   9  16       58.88       36.23     29.83 o 
  -6   9  16       12.95       -1.90     17.28 o 
  -5   9  16       42.26       31.14     18.64 o 
  -4   9  16       67.74       50.80     16.22 o 
  -3   9  16       38.20       42.75     15.54 o 
  -2   9  16       85.69       68.67     33.56 o 
  -1   9  16      145.78      121.81     22.86 o 
   0   9  16        3.82        6.39     30.90 o 
   1   9  16      145.76      127.86     39.42 o 
   2   9  16       85.59       54.18     36.76 o 
   3   9  16       38.00       34.61     36.76 o 
   4   9  16       67.78       54.30     43.15 o 
   5   9  16       42.15       40.17     28.36 o 
   6   9  16       12.92       57.54     46.88 o 
   7   9  16       58.96       62.86     51.14 o 
   8   9  16       43.87      101.22     57.54 o 
  -7  10  16       10.17        8.52     28.77 o 
  -6  10  16       44.91       31.96     27.70 o 
  -5  10  16        7.00        7.38     14.86 o 
  -4  10  16        7.04       13.37     14.62 o 
  -3  10  16        3.40        1.42     16.93 o 
  -2  10  16       45.77       54.41     38.36 o 
  -1  10  16       11.54        3.94     16.29 o 
   0  10  16       53.35       27.70     34.10 o 
   1  10  16       11.55       13.85     33.03 o 
   2  10  16       45.70       27.70     23.36 o 
   3  10  16        3.40       -6.34     29.30 o 
   4  10  16        7.08       12.94     25.98 o 
   5  10  16        7.03        0.17     25.86 o 
   6  10  16       45.04       23.44     47.95 o 
   7  10  16       10.13       76.71     53.27 o 
  -6  11  16       17.93       42.62     33.56 o 
  -5  11  16        7.69       10.65     23.97 o 
  -4  11  16       23.69       18.69     19.20 o 
  -3  11  16       38.92       37.82     22.01 o 
  -2  11  16       21.26       19.30     19.32 o 
  -1  11  16       30.95       49.46     20.68 o 
   0  11  16       49.91       38.36     35.16 o 
   1  11  16       30.80      -21.31     31.96 o 
   2  11  16       21.26       78.85     38.36 o 
   3  11  16       38.99       13.66     37.29 o 
   4  11  16       23.68       50.57     43.68 o 
   5  11  16        7.67       -8.78     26.24 o 
   6  11  16       17.86       21.75     29.27 o 
  -5  12  16        6.31       13.19     21.50 o 
  -4  12  16       40.51       47.93     17.54 o 
  -3  12  16       11.85       -2.77     19.12 o 
  -2  12  16       37.20       20.37     21.23 o 
  -1  12  16       11.69       52.21     36.23 o 
   0  12  16        3.74       -9.59     30.90 o 
   1  12  16       11.74        3.20     35.16 o 
   2  12  16       37.25       84.17     40.49 o 
   3  12  16       11.80       22.30     36.76 o 
   4  12  16       40.48       33.31     27.49 o 
   5  12  16        6.32       33.72     44.22 o 
  -4  13  16        4.85       -7.46     35.16 o 
  -3  13  16      101.77      162.53     42.62 o 
  -2  13  16       11.65       13.21     21.28 o 
  -1  13  16       56.20       79.91     42.62 o 
   0  13  16        1.56      -12.79     34.10 o 
   1  13  16       56.27       74.58     41.55 o 
   2  13  16       11.66       35.16     38.36 o 
   3  13  16      101.80      139.58     47.95 o 
   4  13  16        4.83        5.07     31.96 o 
  -2  14  16       22.38       -6.39     34.10 o 
  -1  14  16        9.15       -5.33     36.23 o 
   0  14  16        8.83       25.57     38.36 o 
   1  14  16        9.14      -23.44     36.23 o 
   2  14  16       22.42        7.46     35.16 o 
   1   0  17      362.10      349.81     18.26 o 
   2   0  17       50.75       39.81     14.33 o 
   3   0  17       92.98       76.99     29.30 o 
   4   0  17       13.66       20.70     15.34 o 
   5   0  17        0.02      -14.33     14.33 o 
   6   0  17        7.46      -15.56     15.56 o 
   7   0  17        0.16        6.20     20.78 o 
   8   0  17       66.43       70.32     40.49 o 
   9   0  17        3.63      -13.85     33.03 o 
  -9   1  17       16.12       40.49     38.36 o 
  -8   1  17        5.39       -9.59     30.90 o 
  -7   1  17       33.97       30.07     19.90 o 
  -6   1  17      107.89      151.90     29.83 o 
  -5   1  17       14.07       13.44     16.12 o 
  -4   1  17       25.09       26.44     16.08 o 
  -3   1  17       95.26       76.57     26.10 o 
  -2   1  17      569.98      558.86     36.89 o 
  -1   1  17       32.45       41.04     13.19 o 
   0   1  17       30.33       20.19     10.63 o 
   1   1  17       32.36       37.10      8.98 o 
   2   1  17      568.92      558.86     36.89 o 
   3   1  17       95.21      100.90     18.67 o 
   4   1  17       25.08       30.30     29.83 o 
   5   1  17       14.07       -1.02     15.87 o 
   6   1  17      107.88       91.26     23.97 o 
   7   1  17       33.90       12.69     28.24 o 
   8   1  17        5.41      -27.70     33.03 o 
   9   1  17       16.09       50.08     41.55 o 
  -9   2  17        5.30       35.16     38.36 o 
  -8   2  17       60.52      -11.72     28.77 o 
  -7   2  17       15.73       10.49     19.42 o 
  -6   2  17        1.90       -1.89     16.64 o 
  -5   2  17      118.65      176.92     24.73 o 
  -4   2  17       49.73       60.17     21.84 o 
  -3   2  17      130.90       94.83     19.42 o 
  -2   2  17      255.10      259.14     25.03 o 
  -1   2  17       49.20       48.89     10.53 o 
   0   2  17       48.54       55.89      9.67 o 
   1   2  17       49.42       45.51      9.32 o 
   2   2  17      255.06      257.64     53.27 o 
   3   2  17      130.96      127.74     21.23 o 
   4   2  17       49.79       41.12     17.54 o 
   5   2  17      118.61      134.61     23.79 o 
   6   2  17        1.90       20.63     24.51 o 
   7   2  17       15.63       41.41     29.83 o 
   8   2  17       60.67       56.47     42.62 o 
   9   2  17        5.25      -30.90     35.16 o 
  -9   3  17        8.04        2.13     34.10 o 
  -8   3  17       36.96       13.85     30.90 o 
  -7   3  17       22.29       22.13     22.38 o 
  -6   3  17       19.27        8.71     17.69 o 
  -5   3  17       53.80       30.12     18.35 o 
  -4   3  17       25.45       -8.22     14.33 o 
  -3   3  17      130.83      154.07     38.36 o 
  -2   3  17      222.49      232.32     19.86 o 
  -1   3  17       35.08       50.11     13.14 o 
   0   3  17       27.48       17.02      9.19 o 
   1   3  17       34.88       45.05     12.34 o 
   2   3  17      222.30      209.48     19.24 o 
   3   3  17      130.49      125.11     21.76 o 
   4   3  17       25.43        7.55     29.30 o 
   5   3  17       53.94       62.19     20.68 o 
   6   3  17       19.23       16.39     18.07 o 
   7   3  17       22.28       24.20     21.09 o 
   8   3  17       37.00       61.80     43.68 o 
   9   3  17        8.04      -36.23     36.23 o 
  -9   4  17       12.00      -22.38     28.77 o 
  -8   4  17        1.78      -27.70     27.70 o 
  -7   4  17       14.81       25.61     27.70 o 
  -6   4  17       34.30       40.63     20.78 o 
  -5   4  17       98.46      123.49     22.90 o 
  -4   4  17        6.09        9.64     15.61 o 
  -3   4  17       23.27       39.91     16.52 o 
  -2   4  17      161.22      150.15     21.23 o 
  -1   4  17      368.33      355.36     24.08 o 
   0   4  17       94.64      132.16     13.19 o 
   1   4  17      368.44      363.10     21.11 o 
   2   4  17      161.08      173.41     17.59 o 
   3   4  17       23.38       16.10     15.48 o 
   4   4  17        6.06       13.12     15.88 o 
   5   4  17       98.42       89.81     22.78 o 
   6   4  17       34.26       42.41     21.28 o 
   7   4  17       14.94       19.60     21.28 o 
   8   4  17        1.78      -35.16     35.16 o 
   9   4  17       12.00      -33.03     44.75 o 
  -9   5  17        7.81       25.57     33.03 o 
  -8   5  17        9.51       37.29     30.90 o 
  -7   5  17       17.03       11.57     18.94 o 
  -6   5  17       21.27       29.44     19.68 o 
  -5   5  17       52.86       76.11     20.93 o 
  -4   5  17       11.77       28.29     16.64 o 
  -3   5  17       38.53       11.54     16.37 o 
  -2   5  17      378.82      412.94     26.48 o 
  -1   5  17      123.21      104.51     15.60 o 
   0   5  17       12.55       17.57     17.45 o 
   1   5  17      123.12      106.82     17.45 o 
   2   5  17      378.52      365.00     27.51 o 
   3   5  17       38.37        5.42     16.29 o 
   4   5  17       11.76      -14.39     14.39 o 
   5   5  17       52.97       50.93     21.88 o 
   6   5  17       21.28       17.70     46.35 o 
   7   5  17       17.15       31.96     41.55 o 
   8   5  17        9.48      -36.23     36.23 o 
   9   5  17        7.78      -40.49     40.49 o 
  -8   6  17       31.79      -14.92     28.77 o 
  -7   6  17       35.61       37.29     29.83 o 
  -6   6  17       37.62       57.13     19.95 o 
  -5   6  17       20.97       -3.73     15.82 o 
  -4   6  17       45.26       54.01     18.35 o 
  -3   6  17       18.67       26.19     14.35 o 
  -2   6  17       80.06       74.53     17.84 o 
  -1   6  17       69.18       55.21     13.93 o 
   0   6  17        0.52       -4.58     13.13 o 
   1   6  17       69.32       55.41     31.96 o 
   2   6  17       80.12       62.19     35.32 o 
   3   6  17       18.72      -19.76     19.76 o 
   4   6  17       45.32       17.21     18.37 o 
   5   6  17       20.99       27.70     20.29 o 
   6   6  17       37.49       31.96     23.05 o 
   7   6  17       35.63       13.85     45.82 o 
   8   6  17       31.85        8.52     49.01 o 
  -8   7  17       15.62       23.44     31.96 o 
  -7   7  17       19.62       31.96     29.83 o 
  -6   7  17       32.56       37.85     19.87 o 
  -5   7  17       20.24       24.83     18.35 o 
  -4   7  17      135.33      127.43     34.63 o 
  -3   7  17       19.15        9.10     13.60 o 
  -2   7  17      116.09      121.25     17.82 o 
  -1   7  17       21.21       38.31     13.66 o 
   0   7  17        3.76       19.18     29.83 o 
   1   7  17       21.08       67.13     34.10 o 
   2   7  17      116.11       67.35     26.24 o 
   3   7  17       19.09        1.74     13.84 o 
   4   7  17      135.33      147.52     27.17 o 
   5   7  17       20.32       22.76     26.64 o 
   6   7  17       32.60       27.35     21.24 o 
   7   7  17       19.64       -9.59     43.68 o 
   8   7  17       15.69        0.00     46.88 o 
  -7   8  17        0.47       -5.33     26.64 o 
  -6   8  17        1.24        5.33     24.51 o 
  -5   8  17      141.57      157.15     25.62 o 
  -4   8  17        1.99       18.44     14.57 o 
  -3   8  17       52.98       38.74     16.92 o 
  -2   8  17       14.70       12.29     14.18 o 
  -1   8  17      207.24      267.78     31.96 o 
   0   8  17      138.40      154.49     41.55 o 
   1   8  17      207.32      223.75     45.82 o 
   2   8  17       14.64       21.31     23.36 o 
   3   8  17       53.16       22.01     30.37 o 
   4   8  17        2.00      -15.03     15.03 o 
   5   8  17      141.72      121.37     37.82 o 
   6   8  17        1.22      -20.24     42.62 o 
   7   8  17        0.49       -2.13     45.82 o 
  -7   9  17       18.65      -24.51     24.51 o 
  -6   9  17       24.88       24.51     26.64 o 
  -5   9  17       80.83       77.25     21.85 o 
  -4   9  17       55.98       56.72     16.47 o 
  -3   9  17       58.25       73.96     17.84 o 
  -2   9  17       27.79       51.45     20.10 o 
  -1   9  17       66.73       54.58     19.85 o 
   0   9  17       20.94       14.92     31.96 o 
   1   9  17       66.83       10.65     31.96 o 
   2   9  17       27.63       49.01     34.10 o 
   3   9  17       58.32       67.38     30.90 o 
   4   9  17       55.97       34.86     27.75 o 
   5   9  17       80.81       58.26     30.86 o 
   6   9  17       24.81      -36.23     36.23 o 
   7   9  17       18.61      -11.72     46.88 o 
  -6  10  17       59.32       59.67     33.03 o 
  -5  10  17       23.46       46.06     19.87 o 
  -4  10  17        0.47        4.94     14.73 o 
  -3  10  17        0.08       -4.29     16.32 o 
  -2  10  17       49.85       28.77     19.50 o 
  -1  10  17        8.06       31.96     35.16 o 
   0  10  17        7.00       23.44     35.16 o 
   1  10  17        8.04       13.85     31.96 o 
   2  10  17       49.90       55.41     37.29 o 
   3  10  17        0.09      -20.71     20.71 o 
   4  10  17        0.45      -20.78     24.86 o 
   5  10  17       23.46       10.30     28.36 o 
   6  10  17       59.41       30.90     46.88 o 
  -5  11  17        6.73       43.09     37.29 o 
  -4  11  17        4.86        8.19     17.25 o 
  -3  11  17       15.58       29.65     21.09 o 
  -2  11  17        6.42       -5.12     21.84 o 
  -1  11  17        2.14      -22.38     33.03 o 
   0  11  17        6.13      -25.57     31.96 o 
   1  11  17        2.12      -20.24     29.83 o 
   2  11  17        6.43      -18.11     33.03 o 
   3  11  17       15.60       17.05     35.16 o 
   4  11  17        4.79      -37.32     46.88 o 
   5  11  17        6.72       29.30     29.38 o 
  -4  12  17        2.07      -22.19     25.57 o 
  -3  12  17        1.18       -9.16     19.50 o 
  -2  12  17       18.96       10.65     36.23 o 
  -1  12  17       69.63      109.74     44.75 o 
   0  12  17        9.24       -3.20     35.16 o 
   1  12  17       69.51      112.94     43.68 o 
   2  12  17       19.02      -26.64     31.96 o 
   3  12  17        1.18      -15.98     34.10 o 
   4  12  17        2.07       15.14     35.69 o 
  -2  13  17       11.34       49.01     42.62 o 
  -1  13  17        6.25        4.26     38.36 o 
   0  13  17       45.19       58.60     41.55 o 
   1  13  17        6.24       34.10     37.29 o 
   2  13  17       11.37       -7.46     36.23 o 
   0   0  18      391.29      378.21     28.19 o 
   1   0  18       25.42       71.08     22.78 o 
   2   0  18      655.42      643.38     40.66 o 
   3   0  18      572.47      560.72     39.85 o 
   4   0  18        7.81        5.05     15.56 o 
   5   0  18        4.37       21.64     23.97 o 
   6   0  18       77.79      110.12     24.27 o 
   7   0  18        7.29       23.01     19.50 o 
   8   0  18       20.24       -7.46     36.23 o 
   9   0  18       60.67       46.88     42.62 o 
  -9   1  18       11.29       -2.13     36.23 o 
  -8   1  18       41.08       28.77     38.36 o 
  -7   1  18       32.70       55.95     23.03 o 
  -6   1  18        0.50      -16.12     16.12 o 
  -5   1  18       56.88       63.74     35.16 o 
  -4   1  18       32.39       20.17     16.84 o 
  -3   1  18      364.43      398.98     33.05 o 
  -2   1  18        2.16       32.48     15.32 o 
  -1   1  18      119.98      105.42     13.20 o 
   0   1  18       10.83       24.29      8.74 o 
   1   1  18      120.16      122.14     18.43 o 
   2   1  18        2.15       15.36     14.36 o 
   3   1  18      364.58      424.36     33.68 o 
   4   1  18       32.52       17.33     27.70 o 
   5   1  18       56.85       68.95     20.46 o 
   6   1  18        0.50       12.29     21.31 o 
   7   1  18       32.63       20.46     20.24 o 
   8   1  18       41.10       20.24     40.49 o 
   9   1  18       11.26        2.13     39.42 o 
  -9   2  18       16.74       30.90     38.36 o 
  -8   2  18       53.63       49.01     38.36 o 
  -7   2  18       26.15       42.64     20.63 o 
  -6   2  18        5.46       32.83     19.70 o 
  -5   2  18       86.58       99.36     21.38 o 
  -4   2  18      108.66      148.34     23.32 o 
  -3   2  18      409.87      337.63     30.78 o 
  -2   2  18       40.61       39.88     15.34 o 
  -1   2  18       61.71       58.10     11.40 o 
   0   2  18        9.58       11.94      9.60 o 
   1   2  18       61.55       66.53     13.17 o 
   2   2  18       40.39       19.79     17.58 o 
   3   2  18      410.37      364.57     61.27 o 
   4   2  18      108.55      110.87     21.46 o 
   5   2  18       86.69       84.65     22.01 o 
   6   2  18        5.47       28.01     20.46 o 
   7   2  18       26.24       25.95     34.63 o 
   8   2  18       53.48       43.68     44.75 o 
   9   2  18       16.75      -18.11     39.42 o 
  -8   3  18       10.32       94.83     39.42 o 
  -7   3  18       29.49       22.26     20.18 o 
  -6   3  18       11.76        0.85     30.37 o 
  -5   3  18       43.73       40.39     19.70 o 
  -4   3  18       98.23       97.02     20.93 o 
  -3   3  18      149.36      204.54     26.10 o 
  -2   3  18        2.20        0.36     13.01 o 
  -1   3  18       84.78      105.79     17.60 o 
   0   3  18       19.05       11.04      9.24 o 
   1   3  18       84.98      102.43     14.79 o 
   2   3  18        2.17        3.60     13.70 o 
   3   3  18      149.39      130.32     22.78 o 
   4   3  18       98.26      127.93     43.68 o 
   5   3  18       43.80       56.37     34.10 o 
   6   3  18       11.75       10.49     18.71 o 
   7   3  18       29.70       11.72     37.29 o 
   8   3  18       10.29      -26.64     38.36 o 
  -8   4  18        3.04      -20.24     27.70 o 
  -7   4  18       37.08       56.47     36.23 o 
  -6   4  18       76.65       69.42     21.38 o 
  -5   4  18       37.59       27.95     19.11 o 
  -4   4  18        7.33        8.59     16.84 o 
  -3   4  18       48.24       43.39     23.44 o 
  -2   4  18       75.11       96.49     19.11 o 
  -1   4  18       99.90      115.18     16.25 o 
   0   4  18      251.84      276.99     17.49 o 
   1   4  18       99.84       94.02     16.84 o 
   2   4  18       75.15       81.30     30.96 o 
   3   4  18       48.23       27.35     23.44 o 
   4   4  18        7.37        2.72     29.30 o 
   5   4  18       37.67       21.14     19.04 o 
   6   4  18       76.69       75.36     52.74 o 
   7   4  18       37.03        2.13     40.49 o 
   8   4  18        3.00      -39.42     39.42 o 
  -8   5  18       14.88        3.20     33.03 o 
  -7   5  18        1.00      -29.83     29.83 o 
  -6   5  18        8.83        4.54     17.13 o 
  -5   5  18       50.69       31.92     31.43 o 
  -4   5  18       15.17      -11.51     15.43 o 
  -3   5  18       52.91       18.11     15.34 o 
  -2   5  18       59.34       77.75     15.97 o 
  -1   5  18      236.78      217.70     23.94 o 
   0   5  18      131.84      184.25     25.34 o 
   1   5  18      236.83      269.55     25.86 o 
   2   5  18       59.39       75.88     22.38 o 
   3   5  18       52.96       40.84     18.88 o 
   4   5  18       15.20       18.06     19.04 o 
   5   5  18       50.79       91.20     24.44 o 
   6   5  18        8.75      -16.20     16.20 o 
   7   5  18        0.99       22.38     44.75 o 
   8   5  18       14.93        5.33     45.82 o 
  -8   6  18       34.83       59.67     36.23 o 
  -7   6  18       50.40       40.49     30.90 o 
  -6   6  18        0.44        9.74     20.24 o 
  -5   6  18       28.37       21.16     18.65 o 
  -4   6  18       46.85       59.81     27.17 o 
  -3   6  18       67.60       45.36     18.35 o 
  -2   6  18       20.99       27.46     13.52 o 
  -1   6  18       78.60       58.42     14.82 o 
   0   6  18       93.58      100.44     21.46 o 
   1   6  18       78.91       90.57     36.23 o 
   2   6  18       20.95       22.93     15.29 o 
   3   6  18       67.57       81.62     22.25 o 
   4   6  18       46.72       28.21     19.33 o 
   5   6  18       28.41      -22.54     43.15 o 
   6   6  18        0.44      -35.16     40.49 o 
   7   6  18       50.33      -38.36     40.49 o 
   8   6  18       34.80      -24.51     46.88 o 
  -7   7  18       10.87       21.31     29.83 o 
  -6   7  18       30.48       40.13     20.18 o 
  -5   7  18       49.22       52.74     20.34 o 
  -4   7  18       33.83       56.91     19.70 o 
  -3   7  18        1.22        1.38     22.03 o 
  -2   7  18       49.38       27.37     14.44 o 
  -1   7  18       18.77       26.44     13.33 o 
   0   7  18      134.33      103.35     37.29 o 
   1   7  18       18.82       31.96     33.03 o 
   2   7  18       49.24       60.73     37.29 o 
   3   7  18        1.21       -8.96     18.73 o 
   4   7  18       33.80       45.64     20.81 o 
   5   7  18       49.11       48.69     23.84 o 
   6   7  18       30.51       13.85     41.55 o 
   7   7  18       10.89      -34.10     44.75 o 
  -7   8  18        9.21       -1.07     26.64 o 
  -6   8  18       74.99      135.32     37.29 o 
  -5   8  18       35.79       66.06     21.85 o 
  -4   8  18       10.80        6.46     16.84 o 
  -3   8  18       53.57       42.42     16.47 o 
  -2   8  18      106.36      101.15     18.36 o 
  -1   8  18       26.25       47.67     35.16 o 
   0   8  18       13.18        7.46     30.90 o 
   1   8  18       26.31       25.57     33.03 o 
   2   8  18      106.48      170.48     44.75 o 
   3   8  18       53.73       32.23     62.33 o 
   4   8  18       10.76      -16.83     25.23 o 
   5   8  18       35.81       -6.39     40.49 o 
   6   8  18       75.09       49.01     49.01 o 
   7   8  18        9.23      -43.68     43.68 o 
  -6   9  18       17.74       26.64     30.90 o 
  -5   9  18        7.42        0.34     17.60 o 
  -4   9  18       27.86       46.16     19.55 o 
  -3   9  18       30.12       47.84     16.53 o 
  -2   9  18       12.25        8.70     14.62 o 
  -1   9  18       28.69      -14.92     33.03 o 
   0   9  18       14.90       25.57     33.03 o 
   1   9  18       28.70       64.99     36.23 o 
   2   9  18       12.20       26.64     35.16 o 
   3   9  18       30.14       33.03     36.23 o 
   4   9  18       27.84        5.33     27.70 o 
   5   9  18        7.38      -38.36     38.36 o 
   6   9  18       17.74      -41.55     41.55 o 
  -5  10  18        7.67       12.79     28.77 o 
  -4  10  18       63.09       59.52     18.96 o 
  -3  10  18       30.31       58.64     17.63 o 
  -2  10  18       30.96       52.21     37.29 o 
  -1  10  18       54.79       40.49     39.42 o 
   0  10  18      151.04      218.42     49.01 o 
   1  10  18       54.73       89.50     38.36 o 
   2  10  18       30.99        8.52     34.10 o 
   3  10  18       30.55       43.68     39.42 o 
   4  10  18       63.01       75.20     52.21 o 
   5  10  18        7.67      -23.01     27.89 o 
  -4  11  18        5.82        6.32     37.82 o 
  -3  11  18       50.54       54.91     35.02 o 
  -2  11  18       32.99       22.38     36.23 o 
  -1  11  18        5.84       -3.20     36.23 o 
   0  11  18       47.05      102.29     44.75 o 
   1  11  18        5.84      -10.65     31.96 o 
   2  11  18       32.92       33.03     36.23 o 
   3  11  18       50.67       39.42     39.42 o 
   4  11  18        5.78       -6.39     39.42 o 
  -3  12  18        8.01       -4.97     20.15 o 
  -2  12  18       22.34       53.27     40.49 o 
  -1  12  18       75.87       84.17     44.75 o 
   0  12  18        3.13       44.75     42.62 o 
   1  12  18       76.00       82.04     42.62 o 
   2  12  18       22.29       47.95     39.42 o 
   3  12  18        8.04       19.18     39.42 o 
   1   0  19      144.66      167.30     42.09 o 
   2   0  19      127.67      145.90     20.73 o 
   3   0  19        0.24        3.33     14.57 o 
   4   0  19        0.27        5.75     28.77 o 
   5   0  19      153.65      159.55     25.86 o 
   6   0  19        0.79      -12.48     20.78 o 
   7   0  19       11.28       -3.20     34.10 o 
   8   0  19        0.01        8.52     38.36 o 
  -8   1  19       44.91       12.79     36.23 o 
  -7   1  19       19.10       26.64     33.03 o 
  -6   1  19        7.24      -14.36     16.89 o 
  -5   1  19       41.73       32.87     32.50 o 
  -4   1  19      101.21      122.19     32.50 o 
  -3   1  19       30.73       25.07     16.84 o 
  -2   1  19       72.62       64.52     17.41 o 
  -1   1  19       82.94      104.21     25.57 o 
   0   1  19      157.80      174.42     20.17 o 
   1   1  19       83.03       79.50     16.64 o 
   2   1  19       72.73       73.96     17.66 o 
   3   1  19       30.70       33.68     16.89 o 
   4   1  19      100.84       84.04     20.10 o 
   5   1  19       41.85       46.76     19.97 o 
   6   1  19        7.23       -4.66     19.12 o 
   7   1  19       19.08       29.83     38.36 o 
   8   1  19       44.87       54.34     42.62 o 
  -8   2  19       13.91       39.42     39.42 o 
  -7   2  19       50.70       49.01     36.23 o 
  -6   2  19       13.47        7.98     26.64 o 
  -5   2  19       67.35       66.51     22.38 o 
  -4   2  19        4.87       35.68     18.17 o 
  -3   2  19        4.56       -1.80     15.98 o 
  -2   2  19      282.81      258.79     25.79 o 
  -1   2  19       36.76       65.91     15.87 o 
   0   2  19       98.33      106.56     17.13 o 
   1   2  19       36.75       69.28     26.10 o 
   2   2  19      282.92      276.57     27.00 o 
   3   2  19        4.62        9.11     15.45 o 
   4   2  19        4.90       -4.84     15.33 o 
   5   2  19       67.35       53.50     41.55 o 
   6   2  19       13.48        1.03     18.37 o 
   7   2  19       50.74       31.96     40.49 o 
   8   2  19       13.84      -13.85     38.36 o 
  -8   3  19        2.60       11.72     34.10 o 
  -7   3  19       55.10       86.30     39.42 o 
  -6   3  19       44.05       16.18     20.30 o 
  -5   3  19       41.84       17.81     18.43 o 
  -4   3  19      181.80      218.21     27.43 o 
  -3   3  19      228.34      234.31     26.55 o 
  -2   3  19       27.48       30.22     14.78 o 
  -1   3  19       94.67      115.95     29.83 o 
   0   3  19      115.61      149.09     19.87 o 
   1   3  19       94.45      115.96     18.03 o 
   2   3  19       27.50        4.78     26.10 o 
   3   3  19      228.25      208.00     26.62 o 
   4   3  19      182.11      185.48     27.39 o 
   5   3  19       41.85       43.89     19.85 o 
   6   3  19       44.03       37.74     25.04 o 
   7   3  19       55.24       40.49     41.55 o 
   8   3  19        2.57      -37.29     37.29 o 
  -7   4  19       14.96      -25.57     25.57 o 
  -6   4  19       61.78       48.88     21.69 o 
  -5   4  19       61.73       50.08     30.37 o 
  -4   4  19       13.52       22.38     17.90 o 
  -3   4  19      127.21      130.60     22.14 o 
  -2   4  19       44.52       72.77     18.17 o 
  -1   4  19        3.59       -9.46     14.85 o 
   0   4  19       20.85       26.64     21.31 o 
   1   4  19        3.65        2.07     24.51 o 
   2   4  19       44.52       37.75     21.84 o 
   3   4  19      127.34      125.17     23.01 o 
   4   4  19       13.50       -9.47     28.24 o 
   5   4  19       61.65       86.74     24.02 o 
   6   4  19       61.68       39.42     41.55 o 
   7   4  19       15.05        7.46     41.55 o 
  -7   5  19        5.01       27.70     30.90 o 
  -6   5  19       13.57       29.83     30.90 o 
  -5   5  19       15.46       13.00     18.45 o 
  -4   5  19       52.96       18.97     41.02 o 
  -3   5  19       20.72        4.79     14.84 o 
  -2   5  19       58.08       61.82     18.35 o 
  -1   5  19       83.98       96.12     18.64 o 
   0   5  19       26.91       25.91     25.04 o 
   1   5  19       84.11       90.75     17.28 o 
   2   5  19       58.00       67.13     23.44 o 
   3   5  19       20.72      -15.76     15.76 o 
   4   5  19       53.07       85.94     22.86 o 
   5   5  19       15.45       13.25     19.46 o 
   6   5  19       13.58       37.29     42.62 o 
   7   5  19        5.03      -41.55     41.55 o 
  -7   6  19        0.48       -4.26     29.83 o 
  -6   6  19       32.53      -22.38     29.83 o 
  -5   6  19        5.95      -16.89     16.89 o 
  -4   6  19       48.57       35.69     21.84 o 
  -3   6  19       15.26       25.96     17.41 o 
  -2   6  19      120.20      138.09     18.88 o 
  -1   6  19       31.66       42.68     29.30 o 
   0   6  19        2.69       22.05     18.71 o 
   1   6  19       31.67       28.60     18.90 o 
   2   6  19      120.47      151.30     29.83 o 
   3   6  19       15.26       21.21     18.50 o 
   4   6  19       48.61       29.20     32.50 o 
   5   6  19        5.97      -31.96     36.23 o 
   6   6  19       32.38      -39.42     39.42 o 
   7   6  19        0.49      -40.49     40.49 o 
  -6   7  19        2.03       -2.13     27.70 o 
  -5   7  19       55.67       40.98     20.93 o 
  -4   7  19       13.18        2.91     16.84 o 
  -3   7  19       20.59       15.44     17.12 o 
  -2   7  19       17.93       38.49     15.29 o 
  -1   7  19      112.27      135.91     42.09 o 
   0   7  19       60.32       74.94     22.53 o 
   1   7  19      112.09       83.11     38.36 o 
   2   7  19       17.93       19.18     34.10 o 
   3   7  19       20.63       40.49     39.42 o 
   4   7  19       13.20       -6.94     17.25 o 
   5   7  19       55.73      -11.72     40.49 o 
   6   7  19        2.05      -11.72     44.75 o 
  -6   8  19       20.57      -11.72     27.70 o 
  -5   8  19       13.51       26.64     28.77 o 
  -4   8  19       29.80       25.32     19.11 o 
  -3   8  19       28.56       34.79     18.45 o 
  -2   8  19        9.78        4.14     19.97 o 
  -1   8  19       13.53       -0.15     31.43 o 
   0   8  19        2.63       -5.33     30.90 o 
   1   8  19       13.52       -5.33     31.96 o 
   2   8  19        9.77        2.13     35.16 o 
   3   8  19       28.43       37.29     36.23 o 
   4   8  19       29.78      -24.51     38.36 o 
   5   8  19       13.54      -39.42     39.42 o 
   6   8  19       20.64      -41.55     41.55 o 
  -5   9  19       11.19      -10.65     28.77 o 
  -4   9  19        7.84       12.25     18.84 o 
  -3   9  19       39.65       50.73     18.10 o 
  -2   9  19        3.94       44.31     21.45 o 
  -1   9  19       96.93       71.40     33.56 o 
   0   9  19        0.04       -4.26     30.90 o 
   1   9  19       97.01       88.43     41.55 o 
   2   9  19        3.96       21.31     35.16 o 
   3   9  19       39.56      103.35     45.82 o 
   4   9  19        7.83       25.02     28.82 o 
   5   9  19       11.25      -21.31     45.82 o 
  -4  10  19        5.68       35.16     29.83 o 
  -3  10  19       15.05       14.69     15.75 o 
  -2  10  19        4.58        4.72     20.46 o 
  -1  10  19       20.73       -2.13     34.10 o 
   0  10  19      105.29       93.76     41.55 o 
   1  10  19       20.72        7.46     36.23 o 
   2  10  19        4.57       34.10     36.23 o 
   3  10  19       15.15      -23.44     34.10 o 
   4  10  19        5.72       20.24     41.55 o 
  -2  11  19       58.58       58.81     25.23 o 
  -1  11  19        6.43       92.70     42.62 o 
   0  11  19        0.25      -31.96     31.96 o 
   1  11  19        6.36       -2.13     35.16 o 
   2  11  19       58.39       33.03     40.49 o 
   1   0  20        8.83        9.16     12.41 o 
   2   0  20       18.36       17.05     13.55 o 
   3   0  20      143.83      129.19     21.99 o 
   4   0  20       10.87        8.55     17.12 o 
   5   0  20       34.67       39.64     19.50 o 
   6   0  20       63.05       71.39     38.36 o 
   7   0  20       45.20       38.36     40.49 o 
  -7   1  20       12.88      -14.92     31.96 o 
  -6   1  20       43.14       44.75     36.23 o 
  -5   1  20       41.43       31.81     26.64 o 
  -4   1  20       23.46       26.85     18.43 o 
  -3   1  20      103.73       84.89     26.64 o 
  -2   1  20       27.76       24.72     14.57 o 
  -1   1  20       24.73       12.64     13.20 o 
   1   1  20       24.64        2.13     15.98 o 
   2   1  20       27.80       22.87     17.58 o 
   3   1  20      103.68       82.48     29.83 o 
   4   1  20       23.51       58.14     20.46 o 
   5   1  20       41.39       42.93     33.03 o 
   6   1  20       43.11      -15.98     34.10 o 
   7   1  20       12.90       37.29     40.49 o 
  -7   2  20        2.49       -9.59     33.03 o 
  -6   2  20        2.44        5.33     29.83 o 
  -5   2  20       65.13       68.27     31.43 o 
  -4   2  20      127.11      134.26     23.65 o 
  -3   2  20        9.82       33.15     16.64 o 
  -2   2  20        3.39        0.25     13.99 o 
  -1   2  20        6.27        4.23     28.24 o 
   0   2  20       39.06       50.08     20.24 o 
   1   2  20        6.25       11.72     17.05 o 
   2   2  20        3.36        5.74     14.92 o 
   3   2  20        9.85       -2.96     15.48 o 
   4   2  20      127.02       94.62     22.78 o 
   5   2  20       64.91       38.14     21.46 o 
   6   2  20        2.44        5.33     36.23 o 
   7   2  20        2.50       -8.52     40.49 o 
  -7   3  20       47.75       53.27     38.36 o 
  -6   3  20        2.44      -26.64     26.64 o 
  -5   3  20        4.01       30.96     19.11 o 
  -4   3  20      114.91      141.50     25.16 o 
  -3   3  20       95.48       98.74     20.78 o 
  -2   3  20       51.82       36.99     15.34 o 
  -1   3  20       57.26       74.58     26.64 o 
   0   3  20       56.82       67.04     16.37 o 
   1   3  20       57.38       64.99     22.38 o 
   2   3  20       51.78       30.90     20.24 o 
   3   3  20       95.46      117.17     35.16 o 
   4   3  20      115.04      115.30     24.32 o 
   5   3  20        4.01      -17.10     17.10 o 
   6   3  20        2.45      -35.16     35.16 o 
   7   3  20       47.65       25.57     42.62 o 
  -7   4  20       22.68       12.79     34.10 o 
  -6   4  20       17.96      -24.51     29.83 o 
  -5   4  20       24.64       35.29     41.02 o 
  -4   4  20       12.24       31.37     19.20 o 
  -3   4  20        5.62        6.01     16.12 o 
  -2   4  20       17.52       -5.86     23.44 o 
  -1   4  20        9.74        0.00     22.38 o 
   0   4  20       22.81       25.57     23.44 o 
   1   4  20        9.78        7.46     18.11 o 
   2   4  20       17.43        4.26     18.11 o 
   3   4  20        5.63       10.05     18.65 o 
   4   4  20       12.22        6.66     17.41 o 
   5   4  20       24.71       20.02     20.00 o 
   6   4  20       17.96       27.70     42.62 o 
   7   4  20       22.59       27.70     44.75 o 
  -6   5  20        6.12      -21.31     28.77 o 
  -5   5  20       13.51       24.83     19.55 o 
  -4   5  20       44.34       33.55     19.70 o 
  -3   5  20       90.05      101.20     21.50 o 
  -2   5  20       51.34       36.97     17.28 o 
  -1   5  20       58.63       26.17     19.70 o 
   0   5  20        4.33       11.72     22.38 o 
   1   5  20       58.51       80.98     25.57 o 
   2   5  20       51.37       37.29     20.24 o 
   3   5  20       89.98       58.58     49.54 o 
   4   5  20       44.48       30.57     20.15 o 
   5   5  20       13.52      -14.92     38.36 o 
   6   5  20        6.17      -38.36     38.36 o 
  -6   6  20        4.88       -1.07     29.83 o 
  -5   6  20        2.42       12.17     18.66 o 
  -4   6  20        8.23       25.69     19.55 o 
  -3   6  20       16.12       12.09     17.28 o 
  -2   6  20        2.94       25.57     25.57 o 
  -1   6  20       14.91       -5.66     17.66 o 
   0   6  20       47.46       56.49     21.23 o 
   1   6  20       14.92       11.60     18.90 o 
   3   6  20       16.12       -5.33     19.18 o 
   4   6  20        8.20        7.69     19.58 o 
   5   6  20        2.42      -39.42     39.42 o 
   6   6  20        4.88      -38.36     38.36 o 
  -5   7  20       18.81       41.55     30.90 o 
  -4   7  20       26.54       15.61     19.11 o 
  -3   7  20        8.44       -8.94     16.52 o 
  -2   7  20       27.65       56.47     29.83 o 
  -1   7  20       19.66       -2.13     17.73 o 
   0   7  20       38.91       46.64     20.48 o 
   1   7  20       19.68        9.47     18.22 o 
   2   7  20       27.53      -18.11     34.10 o 
   4   7  20       26.66      -23.44     39.42 o 
   5   7  20       18.86      -36.23     36.23 o 
  -5   8  20        6.93        9.59     29.83 o 
  -4   8  20       13.04       21.79     19.20 o 
  -3   8  20        4.77      -15.51     16.08 o 
  -2   8  20       39.87       57.36     21.68 o 
  -1   8  20        0.07      -11.80     18.90 o 
   0   8  20       10.59      -20.24     22.38 o 
   1   8  20        0.07       -3.20     33.03 o 
   2   8  20       39.85       90.57     41.55 o 
   5   8  20        6.92      -40.49     40.49 o 
  -4   9  20       53.04       39.42     33.03 o 
  -3   9  20       20.49        0.00     25.57 o 
  -2   9  20       11.59       26.34     21.50 o 
  -1   9  20       31.72       21.05     21.50 o 
   0   9  20       16.85       20.24     35.16 o 
   1   9  20       31.81       10.65     35.16 o 
   2   9  20       11.61      -33.03     33.03 o 
   3   9  20       20.53       -7.46     36.23 o 
  -2  10  20        0.79        2.31     20.89 o 
  -1  10  20        7.35        3.54     27.17 o 
   0  10  20       33.67      -27.70     31.96 o 
   1  10  20        7.39       68.19     41.55 o 
   2  10  20        0.80       12.79     38.36 o 
   2   0  21       41.01       52.47     17.34 o 
   3   0  21       29.12       12.97     16.13 o 
   4   0  21       31.95       45.39     34.10 o 
   5   0  21        0.00        1.52     17.90 o 
   6   0  21      172.49      159.82     46.88 o 
  -6   1  21       54.41       34.10     38.36 o 
  -5   1  21       96.01       95.44     23.51 o 
  -4   1  21       13.77        5.19     21.31 o 
  -3   1  21        5.08        9.51     15.87 o 
  -2   1  21       30.03       50.08     16.34 o 
   1   1  21       31.29       34.10     19.18 o 
   2   1  21       30.03       24.70     17.05 o 
   3   1  21        5.04        0.10     18.11 o 
   4   1  21       13.83        5.18     17.26 o 
   5   1  21       96.05       41.55     36.23 o 
   6   1  21       54.47       52.21     39.42 o 
  -6   2  21        8.40       29.83     35.16 o 
  -5   2  21       23.10        0.73     18.67 o 
  -4   2  21        8.88        1.73     17.66 o 
  -3   2  21       44.36       53.60     19.42 o 
  -2   2  21       12.66       13.95     19.71 o 
  -1   2  21       32.00      -17.05     22.38 o 
   1   2  21       31.97       33.03     19.18 o 
   2   2  21       12.70        4.26     17.05 o 
   3   2  21       44.37       40.87     22.38 o 
   4   2  21        8.91        1.96     17.41 o 
   5   2  21       22.98       -1.07     36.23 o 
   6   2  21        8.42      -21.31     36.23 o 
  -6   3  21        8.96       11.72     33.03 o 
  -5   3  21        2.43       -9.08     16.89 o 
  -4   3  21       52.01       56.90     23.44 o 
  -3   3  21       61.75       68.57     20.18 o 
  -2   3  21       14.61       18.06     21.31 o 
  -1   3  21        1.51       19.18     24.51 o 
   1   3  21        1.54      -13.85     13.85 o 
   2   3  21       14.57       28.77     20.24 o 
   3   3  21       61.65       32.95     24.51 o 
   4   3  21       51.90       33.43     20.89 o 
   5   3  21        2.46      -10.65     36.23 o 
   6   3  21        8.92      -25.57     38.36 o 
  -6   4  21        2.89        3.20     31.96 o 
  -5   4  21       15.26       20.24     29.83 o 
  -4   4  21       40.81       12.61     20.24 o 
  -3   4  21       91.15       97.67     26.64 o 
  -2   4  21       22.73       37.29     26.64 o 
  -1   4  21       36.88       35.16     26.64 o 
   0   4  21        0.46      -22.38     22.38 o 
   1   4  21       36.80       40.49     22.38 o 
   2   4  21       22.75        5.33     19.18 o 
   3   4  21       91.14       68.19     25.57 o 
   4   4  21       40.89       31.68     33.03 o 
   5   4  21       15.14      -35.16     35.16 o 
   6   4  21        2.90      -37.29     37.29 o 
  -5   5  21        0.12       12.79     30.90 o 
  -4   5  21       14.22       -9.02     26.64 o 
  -3   5  21       50.28       64.51     20.46 o 
  -2   5  21       15.53      -18.11     23.44 o 
  -1   5  21       18.13       23.44     24.51 o 
   0   5  21       28.17       50.08     27.70 o 
   2   5  21       15.43       36.23     21.31 o 
   3   5  21       50.28      133.19     30.90 o 
   4   5  21       14.33       -2.13     40.49 o 
   5   5  21        0.12      -33.03     33.03 o 
  -5   6  21        7.43       15.98     29.83 o 
  -4   6  21       36.30       50.04     36.23 o 
  -3   6  21        6.24       26.75     18.17 o 
  -2   6  21        0.80      -17.05     25.57 o 
  -1   6  21       47.63        3.20     23.44 o 
   0   6  21        0.16       -5.26     19.71 o 
   3   6  21        6.25       27.70     23.44 o 
   5   6  21        7.42      -41.55     41.55 o 
  -4   7  21        4.52       -1.67     22.91 o 
  -3   7  21        1.59       12.79     25.57 o 
  -2   7  21       13.19       29.83     28.77 o 
  -1   7  21        1.75       -5.33     24.51 o 
   0   7  21        0.42       22.66     19.12 o 
   1   7  21        1.78        9.04     50.08 o 
  -3   8  21        7.77      -24.51     24.51 o 
  -2   8  21        0.45        2.13     24.51 o 
  -1   8  21        5.08       -2.13     20.46 o 
   0   8  21        4.96      -19.32     19.32 o 
   1   8  21        5.09       -2.56     19.50 o 
   2   8  21        0.46      -11.72     35.16 o 
  -1   9  21       34.66       58.62     24.83 o 
   0   9  21        7.54       23.55     22.01 o 
   1   9  21       34.58       54.34     41.55 o 
   2   0  22       18.97      -14.92     15.98 o 
   3   0  22        1.47       -8.18     15.33 o 
   4   0  22      102.46      121.64     37.82 o 
   5   0  22       11.56       -8.52     31.96 o 
  -5   1  22        6.30       31.96     35.16 o 
  -4   1  22       33.13       19.41     18.94 o 
  -3   1  22       15.79       16.16     17.41 o 
  -2   1  22        4.76        7.46     27.70 o 
   2   1  22        4.74      -17.05     17.05 o 
   3   1  22       15.75       13.72     25.57 o 
   4   1  22       33.11      -10.29     16.59 o 
   5   1  22        6.25      -30.90     33.03 o 
  -5   2  22       52.57       37.29     36.23 o 
  -4   2  22        0.45       14.60     18.65 o 
  -3   2  22       71.65       54.01     19.55 o 
  -2   2  22       33.12       39.42     27.70 o 
   2   2  22       33.12       53.27     23.44 o 
   3   2  22       71.60       76.71     26.64 o 
   4   2  22        0.46       34.10     36.23 o 
   5   2  22       52.63       43.68     41.55 o 
  -5   3  22        8.72       20.24     34.10 o 
  -4   3  22       16.92       23.44     18.90 o 
  -3   3  22      113.51      159.17     29.30 o 
  -2   3  22       20.43      -23.44     23.44 o 
   2   3  22       20.45        7.46     20.24 o 
   3   3  22      113.58      173.67     34.10 o 
   4   3  22       16.92      -36.23     36.23 o 
   5   3  22        8.76      -37.29     37.29 o 
  -4   4  22       11.16       13.09     17.90 o 
  -3   4  22       18.50       46.88     30.90 o 
  -2   4  22        1.59       49.01     27.70 o 
  -1   4  22       15.63       40.49     26.64 o 
   1   4  22       15.67       27.70     21.31 o 
   2   4  22        1.58        2.13     20.24 o 
   3   4  22       18.60        8.52     22.38 o 
  -4   5  22       32.07       22.38     30.90 o 
  -3   5  22       13.50       51.14     31.96 o 
  -2   5  22        6.28       14.92     27.70 o 
  -1   5  22       12.13        6.39     25.57 o 
   2   5  22        6.29        6.39     22.38 o 
  -3   6  22       37.04       70.32     34.10 o 
  -2   6  22       17.03       35.16     30.90 o 
  -1   6  22       10.71       12.79     27.70 o 
  -2   7  22        9.44      -17.05     24.51 o 
  -1   7  22       13.87        1.07     27.70 o 
   0   7  22       22.72       16.61     22.24 o 
   3   0  23        4.25      -18.11     18.11 o 
  -3   1  23       86.73      122.53     39.42 o 
   3   1  23       86.81      123.60     29.83 o 
  -3   2  23        6.16       10.65     27.70 o 
   3   2  23        6.23       -6.39     20.24 o 
  -3   3  23       15.49        3.20     29.83 o 
  -2   3  23        3.99       -4.26     26.64 o 
  -2   4  23       18.92      -18.11     25.57 o 
   2   4  23       18.94       15.98     22.38 o 
                                                 
